# Supplementary material for: Co-expression gene module analysis in response to attenuated cercaria vaccine reveals a critical role for NK cells in protection against Schistosoma mansoni
Source: Parasit Vectors. 2024 Nov 19;17:476. doi: 10.1186/s13071-024-06505-0 (PMC11575109; doi:10.1186/s13071-024-06505-0)
Supplement: Supplementary file 1 — Additional file 1: Table 1. Data on parasite burden and the number of PBMC cells processed individually and after pooling for RNA extraction (RNA quality assessment) and microarray assays. [file 13071_2024_6505_MOESM1_ESM.xlsx]

## Sheet: Index
Additional file 1: Table 1. Data on parasite burden and the number of PBMC cells processed individually, and after pooling for RNA extraction (RNA quality assessment) and microarray assays.
Sheet
1	Data derived from Longitudinal assay 2 (Farias et al. (2021), including new data from the Inf group at Day 35 (data shown in blue).

## Sheet: 1- Farias(2021)+Inf group Day35
	Day 7						Day 17						Day 7pc (1V and 3V) and Day 35 (Inf)							Individual Mouse Data												Parasite Protection to Chc
Group	Sample	PBMC total cells	RNA ng/ul	RIN	Microarray Original File txt	Microarray position on slide	Sample	PBMC total cells	RNA ng/ul	RIN	Microarray Original File txt	Microarray position on slide	Sample	PBMC total cells	RNA ng/ul	RIN	Microarray Original File txt	Microarray position on slide	Mean Worm Burden	Mouse ID	Worm Burden	Female	Male	Sex ratio	% Protection	Eggs	Egg/g	Egg/g/ Female	Day 7 - PBMC cells p/mice	Day 17 - PBMC cells p/mice	Day 7pc / Day 35 - PBMC cells p/mice	Worm Burden Reduction %	Egg/g Reduction %
1V	Not analysed	10470000	106.5	8	_	_	Not analysed	6500000	140.9	9.2	_	_	Not analysed	3020000	47.4	8.1	_	_	16	1	23	11	12	0.916667	2.54237	1566.67	4430.62	402.783	7900000	1700000	820000	31.4804	60.7616
																				2	8	2	6	0.333333	66.1017	66.6667	201.532	100.766	670000	3100000	1200000
																				3	17	7	10	0.7	27.9661	983.333	2469.45	352.778	1900000	1700000	1000000
	V1_02_7dpi	11500000	102.7	8.9	US09423728_252800517302_S01_GE1_107_Sep09_1_2.txt	302_1.2	V1_02_17dpi	6100000	90.5	8.7	US09423728_252800517631_S01_GE1_107_Sep09_1_2.txt	631_1.2	V1_02_7dpc	1990000	50.8	8.4	US09423728_252800517638_S01_GE1_107_Sep09_1_2.txt	638_1.2	15.6667	4	14	4	10	0.4	40.678	683.333	2504.89	626.222	4400000	1600000	680000
																				5	22	11	11	1	6.77966	1383.33	3069.98	279.089	3900000	2800000	970000
																				7	11	2	9	0.222222	53.3898	800	2100.29	1050.14	3200000	1700000	340000
	V1_03_7dpi	4400000	71.9	8.4	US09423728_252800517302_S01_GE1_107_Sep09_2_2.txt	302_2.2	V1_03_17dpi	8300000	85.3	9	US09423728_252800517631_S01_GE1_107_Sep09_2_2.txt	631_2.2	V1_03_7dpc	5250000	48.2	9	US09423728_252800517638_S01_GE1_107_Sep09_2_2.txt	638_2.2	16.6667	6	16	4	12	0.333333	32.2034	533.333	1603.53	400.882	1000000	1200000	2900000
																				9	23	9	14	0.642857	2.54237	1350	4210.85	467.873	1800000	3100000	1500000
																				10	11	5	6	0.833333	53.3898	166.667	455.373	91.0747	1600000	4000000	850000
	V1_04_7dpi	6700000	94.8	9.1	US09423728_252800517632_S01_GE1_107_Sep09_1_3.txt	632_1.3	V1_04_17dpi	10000000	116.1	9.2	US09423728_252800517630_S01_GE1_107_Sep09_1_3.txt	630_1.3	V1_04_7dpc	2740000	51.2	8.6	US09423728_252800517637_S01_GE1_107_Sep09_1_3.txt	637_1.3	17	8	18	9	9	1	23.7288	900	3174.6	352.734	1600000	3800000	1400000
																				11	14	6	8	0.75	40.678	100	240.964	40.1606	2400000	3600000	530000
																				12	19	3	16	0.1875	19.4915	433.333	1088.5	362.835	2700000	2600000	810000
	V1_05_7dpi	6200000	100.7	8.7	US09423728_252800517632_S01_GE1_107_Sep09_2_3.txt	632_2.3	V1_05_17dpi	11300000	108.1	8.8	US09423728_252800517630_S01_GE1_107_Sep09_2_3.txt	630_2.3	V1_05_7dpc	6800000	55.7	8.8	US09423728_252800517637_S01_GE1_107_Sep09_2_3.txt	637_2.3	15.6667	13	16	8	8	1	32.2034	716.667	1996.29	249.536	2200000	3600000	4200000
																				14	12	4	8	0.5	49.1525	66.6667	159.604	39.901	1800000	4700000	1500000
																				15	19	8	11	0.727273	19.4915	616.667	1816.93	227.116	2200000	3000000	1100000
3V	V3_01_7dpi	2730000	88.9	8.5	US09423728_252800517302_S01_GE1_107_Sep09_1_3.txt	302_1.3	V3_01_17dpi	3200000	100.8	9	US09423728_252800517631_S01_GE1_107_Sep09_1_3.txt	631_1.3	V3_01_7dpc	5700000	55.5	8.5	US09423728_252800517638_S01_GE1_107_Sep09_1_3.txt	638_1.3	22.5	6	23	6	17	0.352941	2.54237	666.667	1738.83	289.805	530000	1900000	3100000	61.9335	86.8669
																				12	22	10	12	0.833333	6.77966	983.333	2051.6	205.16	2200000	1300000	2600000
	V3_02_7dpi	5170000	92.1	9.1	US09423728_252800517302_S01_GE1_107_Sep09_2_3.txt	302_2.3	V3_02_17dpi	4800000	81.1	9.2	US09423728_252800517631_S01_GE1_107_Sep09_2_3.txt	631_2.3	V3_02_7dpc	7550000	55.2	8.8	US09423728_252800517638_S01_GE1_107_Sep09_2_3.txt	638_2.3	7	1	11	5	6	0.833333	53.3898	366.667	963.138	192.628	2200000	2000000	2300000
																				4	3	1	2	0.5	87.2881	150	406.064	406.064	2000000	1700000	4400000
																				7	7	2	5	0.4	70.339	50	152.161	76.0803	970000	1100000	850000
	V3_03_7dpi	3440000	110	9.1	US09423728_252800517632_S01_GE1_107_Sep09_1_2.txt	632_1.2	V3_03_17dpi	4170000	72.5	9.4	US09423728_252800517630_S01_GE1_107_Sep09_1_2.txt	630_1.2	V3_03_7dpc	6900000	56.6	8.5	US09423728_252800517637_S01_GE1_107_Sep09_1_2.txt	637_1.2	7	3	10	1	9	0.111111	57.6271	0	0	0	740000	370000	2500000
																				8	3	1	1	1	87.2881	16.6667	36.9795	36.9795	1100000	1400000	3100000
																				9	8	3	5	0.6	66.1017	350	911.458	303.819	1600000	2400000	1300000
	V3_04_7dpi	4200000	101.2	8.9	US09423728_252800517632_S01_GE1_107_Sep09_2_2.txt	632_2.2	V3_04_17dpi	6100000	88.8	8.9	US09423728_252800517630_S01_GE1_107_Sep09_2_2.txt	630_2.2	V3_04_7dpc	7200000	56.3	8.7	US09423728_252800517637_S01_GE1_107_Sep09_2_2.txt	637_2.2	8	5	10	3	7	0.428571	57.6271	216.667	628.019	209.34	1100000	1400000	2000000
																				10	8	1	3	0.333333	66.1017	50	121.892	121.892	1600000	1800000	2200000
																				14	6	2	4	0.5	74.5763	200	485.201	242.601	1500000	2900000	3000000
	V3_05_7dpi	6100000	62.9	9	US09423728_252800517636_S01_GE1_107_Sep09_1_1.txt	636_1.1	V3_05_7dpi	4480000	84.1	9	US09423728_252800517636_S01_GE1_107_Sep09_2_1.txt	636_2.1	V3_05_7dpc	7180000	53.5	8.8	US09423728_252800517636_S01_GE1_107_Sep09_1_2.txt	636_1.2	7.66667	11	9	3	6	0.5	61.8644	283.333	637.851	212.617	1200000	780000	3500000
																				13	9	3	3	1	61.8644	283.333	614.473	204.824	3400000	1800000	580000
																				15	5	1	4	0.25	78.8136	450	1133.79	1133.79	1500000	1900000	3100000
	Not analysed	_	_	_	_	_	Not analysed	_	_	_	_	_	Not analysed	_	_	_	_	_	1	2	1	1	0	_	95.7627	0	0	0	_	_	_
Inf	VC_01_7dpi	13800000	127.8	8.5	US09423728_252800517302_S01_GE1_107_Sep09_1_4.txt	302_1.4	VC_01_17dpi	5500000	136.4	9	US09423728_252800517631_S01_GE1_107_Sep09_1_4.txt	631_1.4	VC_01_7dpc	12800000	125.9	8.7	US09423728_252800517638_S01_GE1_107_Sep09_1_4.txt	638_1.4	153.333	1	181	74	107	0.691589		2100	3013.34	40.7209	3500000	1800000	3700000
																				6	133	51	82	0.621951		1800	2951.3	57.8687	6600000	1400000	6600000
																				7	146	53	93	0.569892		2300	3576.43	67.4797	3700000	2300000	2500000
	VC_02_7dpi	10100000	142.9	8.5	US09423728_252800517302_S01_GE1_107_Sep09_2_4.txt	302_2.4	VC_02_17dpi	7900000	158.6	8.7	US09423728_252800517631_S01_GE1_107_Sep09_2_4.txt	631_2.4	VC_02_7dpc	16300000	171.8	8.7	US09423728_252800517638_S01_GE1_107_Sep09_2_4.txt	638_2.4	154.333	2	161	68	93	0.731183		1900	4033.97	59.3231	3100000	4700000	4800000
																				9	148	64	84	0.761905		1100	2262.91	35.358	4000000	1900000	5600000
																				10	154	64	90	0.711111		2200	3764.54	58.821	3000000	1300000	5900000
	VC_03_7dpi	7600000	66.7	8.6	US09423728_252800517632_S01_GE1_107_Sep09_1_1.txt	632_1.1	VC_03_17dpi	5600000	111.3	9	US09423728_252800517630_S01_GE1_107_Sep09_1_1.txt	630_1.1	VC_03_7dpc	18650000	190.5	8.8	US09423728_252800517637_S01_GE1_107_Sep09_1_1.txt	637_1.1	157.333	3	123	52	71	0.732394		1600	2839.9	54.6135	3000000	2100000	6500000
																				4	205	90	115	0.782609		2700	4553.12	50.5902	2000000	2300000	4400000
																				12	144	57	87	0.655172		2100	4119.26	72.2678	2600000	1200000	7750000
	VC_04_7dpi	10200000	115.4	8.8	US09423728_252800517632_S01_GE1_107_Sep09_2_1.txt	632_2.1	VC_04_17dpi	11000000	127.9	8.9	US09423728_252800517630_S01_GE1_107_Sep09_2_1.txt	630_2.1	VC_04_7dpc	16200000	101.1	8.9	US09423728_252800517637_S01_GE1_107_Sep09_2_1.txt	637_2.1	163.333	5	189	81	108	0.75		2200	3783.97	46.7157	6100000	3800000	6500000
																				8	151	57	94	0.606383		1000	1935.36	33.9537	2000000	3400000	1200000
																				14	150	64	86	0.744186		2400	5111.82	79.8722	2100000	3800000	8500000
	Not analysed	4800000	65.6	ND	_	_	Not analysed	5800000	94.5	ND	_		Not analysed	9550000	84.2	ND	_	_	156.5	11	154	68	86	0.790698		2800	5204.46	76.5362	2000000	3000000	3300000
																				15	159	65	94	0.691489		2600	5161.8	79.4123	2800000	2800000	6250000
Chc													CHC_01_7dpc	9000000	71.6	9.1	US09423728_252800517636_S01_GE1_107_Sep09_2_2.txt	636_2.2	24	2	28	11	17	0.647059		1566.67	4448.23	404.385	860000	2300000	1900000
																				6	23	9	14	0.642857		1300	3686.9	409.655		2100000	3400000
																				7	21	10	11	0.909091		1066.67	2878.22	287.822	2000000	2000000	3700000
													CHC_02_7dpc	1730000	96.6	9.4	US09423728_252800517636_S01_GE1_107_Sep09_1_3.txt	636_1.3	24.6667	3	32	14	18	0.777778		3933.33	8723.29	623.092	1300000	2000000	440000
																				8	18	9	9	1		1166.67	2445.84	271.76	730000	4100000	490000
																				10	24	11	13	0.846154		2533.33	6734.01	612.182	1700000	3000000	800000
													CHC_03_7dpc	2260000	89.6	8.9	US09423728_252800517636_S01_GE1_107_Sep09_2_3.txt	636_2.3	24.3333	4	29	13	16	0.8125		3533.33	8021.19	617.014	1200000	2600000	390000
																				9	21	9	12	0.75		1766.67	4427.74	491.971	1300000	3900000	770000
																				13	23	12	11	1.09091		1300	2715.12	226.26	2800000	2900000	1100000
													CHC_04_7dpc	2100000	61.2	9	US09423728_252800517636_S01_GE1_107_Sep09_1_4.txt	636_1.4	27.6667	12	39	16	23	0.695652		2533.33	7056.64	441.04	460000	3800000	720000
																				14	27	12	15	0.8		2300	7357.65	613.137	880000	3700000	970000
																				15	17	8	9	0.888889		766.667	2059.27	257.409	2400000	2200000	410000
													Not analysed	3500000	41.2	ND	_	_	14.5	1	14	6	8	0.75		2033.33	5429.46	904.91	560000	2300000	2300000
																				5	15	5	10	0.5		1300	4241.44	848.287	1100000	4000000	1200000
Control	Cont_01_7dpi	7800000	108.9	8.6	US09423728_252800517302_S01_GE1_107_Sep09_1_1.txt	302_1.1	Cont_01_17dpi	11900000	148.3	5.2	US09423728_252800517631_S01_GE1_107_Sep09_1_1.txt	631_1.1	Cont_01_7dpc	7800000	74.1	8.7	US09423728_252800517638_S01_GE1_107_Sep09_1_1.txt	638_1.1	Not Challenged	1	Not Challenged								1900000	7300000	1700000
																				2	Not Challenged								4000000	2900000	3100000
																				3	Not Challenged								1900000	1700000	3000000
	Not analysed	8200000	115	8.2	_	_	Cont_02_17dpi	5700000	92.6	9.1	US09423728_252800517631_S01_GE1_107_Sep09_2_1.txt	631_2.1	Cont_02_7dpc	5750000	59.7	9.4	US09423728_252800517638_S01_GE1_107_Sep09_2_1.txt	638_2.1	Not Challenged	4	Not Challenged								1500000	1900000	850000
																				5	Not Challenged								4100000	2000000	2100000
																				6	Not Challenged								2600000	1800000	2800000
	Cont_03_7dpi	9400000	113	9.1	US09423728_252800517632_S01_GE1_107_Sep09_1_4.txt	632_1.4	Cont_03_17dpi	8100000	93	9	US09423728_252800517630_S01_GE1_107_Sep09_1_4.txt	630_1.4	Cont_03_7dpc	6500000	54.4	8.7	US09423728_252800517637_S01_GE1_107_Sep09_1_4.txt	637_1.4	Not Challenged	7	Not Challenged								3600000	3300000	3500000
																				8	Not Challenged								2900000	2900000	1300000
																				9	Not Challenged								2900000	1900000	1700000
	Cont_04_7dpi	7700000	92.8	8.7	US09423728_252800517632_S01_GE1_107_Sep09_2_4.txt	632_2.4	Cont_04_17dpi	4090000	84.4	9.4	US09423728_252800517630_S01_GE1_107_Sep09_2_4.txt	630_2.4	Cont_04_7dpc	4690000	48.6	9	US09423728_252800517637_S01_GE1_107_Sep09_2_4.txt	637_2.4	Not Challenged	10	Not Challenged								1300000	1900000	2000000
																				11	Not Challenged								2500000	1200000	1700000
																				12	Not Challenged								3900000	990000	990000
	Cont_05_7dpi	2860000	96.2	8.7	US09423728_252800517636_S01_GE1_107_Sep09_2_4.txt	636_2.4														2	Not Challenged								860000
																				6	Not Challenged
																				7	Not Challenged								2000000
	Cont_06_7dpi	2600000	45.4	9.7	US09423728_252800517301_S01_GE1_107_Sep09_1_3.txt	301_1.3														1	Not Challenged
																				2	Not Challenged
	Cont_07_7dpi	6000000	109.6	8.9	US09423728_252800517301_S01_GE1_107_Sep09_1_4.txt	301_1.4														3	Not Challenged
																				4	Not Challenged
																				5	Not Challenged
	Cont_08_7dpi	3200000	42.5	8.4	US09423728_252800517301_S01_GE1_107_Sep09_2_3.txt	301_2.3														6	Not Challenged
																				7	Not Challenged
	Cont_09_7dpi	3800000	74.4	9.3	US09423728_252800517301_S01_GE1_107_Sep09_2_4.txt	301_2.4														8	Not Challenged
																				9	Not Challenged
																				10	Not Challenged
