# Supplementary material for: Co-expression gene module analysis in response to attenuated cercaria vaccine reveals a critical role for NK cells in protection against Schistosoma mansoni
Source: Parasit Vectors. 2024 Nov 19;17:476. doi: 10.1186/s13071-024-06505-0 (PMC11575109; doi:10.1186/s13071-024-06505-0)
Supplement: Supplementary file 2 — Additional file 2: Table 2. Final list of genes/probes used to identify DEGs in the reanalyzed PBMC microarray dataset, including genes from the M2 and M6 modules identified by CEMiTool. [file 13071_2024_6505_MOESM2_ESM.xlsx]

## Sheet: Index
Additional file 2: Table 2. Final list of genes/probes used to identify DEGs in the reanalyzed PBMC microarray dataset, including genes from the M2 and M6 modules identified by Cemitools.
Sheet
1	All Differentially expression data
2	DEGs PBMC Day 7
3	DEGs PBMC Day 17
4	DEGs PBMC Day 7 pc and Inf Day 35
5	Top 15 DEGs Up and Down Day 7
6	Top 15 DEGs Up and Down Day 17
7	Top 15 DEGs Up and Down Day 7pc and Inf Day 35
8	Genes module M2
9	Genes module M6

## Sheet: 1- All
Gene Symbol	Coef_Inf_Day7	P_value_Inf_Day7	P_value_adj_Inf_Day7	Results_Inf_Day7 0=ns; 1=Up; -1=Down		Coef_1V_Day7	P_value_1V_Day7	P_value_adj_1V_Day7	DEGS_1V_Day7 0=ns; 1=Up; -1=Down		Coef_3V_Day7	P_value_3V_Day7	P_value_adj_3V_Day7	Results_3V_Day7 0=ns; 1=Up; -1=Down		Coef_Inf_Day17	P_value_Inf_Day17	P_value_adj_Inf_Day17	Results_Inf_Day17 0=ns; 1=Up; -1=Down		Coef_1V_Day17	P_value_1V_Day17	P_value_adj_1V_Day17	Results_1V_Day17 0=ns; 1=Up; -1=Down		Coef_3V_Day17	P_value_3V_Day17	P_value_adj_3V_Day17	Results_3V_Day17 0=ns; 1=Up; -1=Down		Coef_Inf_Day35	P_value_Inf_Day35	P_value_adj_Inf_Day35	Results_Inf_Day35 0=ns; 1=Up; -1=Down		Coef_1V_Day7pc	P_value_1V_Day7pc	P_value_adj_1V_Day7pc	Results_1V_Day7pc 0=ns; 1=Up; -1=Down		Coef_3V_Day7pc	P_value_3V_Day7pc	P_value_adj_3V_Day7pc	Results_3V_Day7pc 0=ns; 1=Up; -1=Down		Coef_CHC_Day7pc	P_value_Cont_CHC_Day7pc	P_value_adj_CHC_Day7pc	Results_CHC_Day7pc 0=ns; 1=Up; -1=Down
Dbil5	-0.86467	0.0307587	0.57433	0		-0.461116	0.24023	0.847961	0		-0.401305	0.263092	0.462942	0		-0.136312	0.714779	0.971065	0		-0.151188	0.68529	0.999187	0		-0.112765	0.762355	0.91824	0		-0.497971	0.185987	0.549852	0		-0.372783	0.320001	0.780923	0		-0.43382	0.248107	0.839331	0		-0.649663	0.353892	0.999864	0
Grm8	0.590525	0.353523	0.958546	0		0.39181	0.537045	0.960909	0		0.18495	0.749479	0.856973	0		0.231761	0.702388	0.969635	0		0.445457	0.463709	0.967514	0		0.186084	0.758932	0.917616	0		-1.29849	0.036726	0.220688	0		-2.20289	0.000684759	0.190509	-1		-1.19541	0.0535837	0.705558	0		-0.0288368	0.979709	0.999864	0
Cysrt1	0.304001	0.546816	0.999431	0		-0.00592919	0.990603	0.999346	0		-0.315922	0.493556	0.67563	0		-1.7475	0.000729321	0.100486	-1		-1.459	0.00401231	0.214089	0		-0.540045	0.265871	0.601817	0		-2.1455	5.76074e-05	0.00221151	-1		0.0633917	0.895316	0.982882	0		-0.708164	0.146716	0.786916	0		-1.8254	0.0479984	0.999864	0
Chrna7	0.278892	0.311716	0.954325	0		0.197166	0.473201	0.945084	0		-0.185988	0.459203	0.647869	0		-0.138536	0.597914	0.954341	0		-0.333627	0.207469	0.860151	0		-0.351062	0.185121	0.512156	0		0.303635	0.250549	0.630872	0		0.203737	0.438819	0.846627	0		0.334682	0.206061	0.81758	0		0.357416	0.467675	0.999864	0
Gm49797	-0.047175	0.621934	0.999952	0		-0.0344473	0.718619	0.983838	0		0.181188	0.0427235	0.155468	0		0.19784	0.034932	0.551131	0		0.00875593	0.923699	0.999187	0		0.114113	0.215971	0.549239	0		-0.088369	0.336285	0.708462	0		0.156761	0.0916289	0.559235	0		0.0893409	0.331054	0.874045	0		0.269317	0.120429	0.999864	0
Borcs8	0.0196193	0.771421	0.999952	0		-0.0947131	0.165232	0.779762	0		0.00411108	0.946871	0.971845	0		0.124974	0.0580742	0.624636	0		0.213312	0.00180904	0.149142	0		0.197551	0.00360188	0.0669643	0		0.0748818	0.249924	0.630245	0		0.0033475	0.958668	0.992767	0		0.0690376	0.288263	0.860344	0		0.0136772	0.90989	0.999864	0
Gm16046	0.278946	0.21982	0.903186	0		0.103869	0.645298	0.974204	0		-0.00658403	0.974502	0.986964	0		-0.195939	0.365847	0.891868	0		0.0625975	0.771729	0.999187	0		-0.23438	0.280354	0.615341	0		0.110382	0.60931	0.872478	0		0.00383237	0.985822	0.997267	0		-0.0477652	0.824768	0.983464	0		-0.0789866	0.844826	0.999864	0
Cops3	-0.0205904	0.898703	0.999952	0		0.030665	0.84965	0.995561	0		0.209223	0.161653	0.344947	0		0.19047	0.222376	0.81889	0		-0.0686346	0.657776	0.998499	0		-0.0158957	0.918198	0.975316	0		-0.1516	0.329937	0.703225	0		0.0566863	0.714365	0.941445	0		-0.282979	0.0726869	0.724221	0		-0.145822	0.615023	0.999864	0
1110015O18Rik	0.0235934	0.935309	0.999952	0		-0.244133	0.402898	0.927654	0		-0.550263	0.0432059	0.156628	0		-0.136265	0.624679	0.958326	0		0.186288	0.504127	0.978343	0		-0.383363	0.172795	0.495365	0		-0.232947	0.404226	0.757723	0		-0.386342	0.169554	0.66226	0		-0.181617	0.514823	0.93332	0		-0.507896	0.331715	0.999864	0
Ccdc71	0.0699473	0.585077	0.999431	0		0.14927	0.246794	0.853888	0		0.215465	0.070481	0.205925	0		0.219955	0.0775211	0.667975	0		0.131414	0.286062	0.910141	0		0.213101	0.0868815	0.360221	0		0.098751	0.421443	0.768296	0		0.0539216	0.659856	0.927537	0		0.0170461	0.889236	0.988096	0		0.19565	0.394777	0.999864	0
Abcg4	0.128556	0.300242	0.947593	0		0.0647015	0.600438	0.969594	0		-0.0191054	0.865436	0.927249	0		-0.317734	0.00961636	0.340568	0		0.00551846	0.962706	0.999187	0		-0.322314	0.0086937	0.110197	0		-0.0928816	0.43291	0.776167	0		-0.283863	0.0197719	0.34454	0		0.0274695	0.81601	0.982469	0		-0.322531	0.148924	0.999864	0
Tusc2	-0.0715625	0.651727	0.999952	0		-0.123351	0.437614	0.936475	0		-0.0765125	0.59765	0.754744	0		0.0710086	0.639784	0.96118	0		0.120478	0.428256	0.958182	0		0.146147	0.337385	0.666528	0		-0.112879	0.45776	0.790831	0		0.0853755	0.57386	0.898646	0		0.113174	0.456595	0.918113	0		0.139957	0.62202	0.999864	0
Tm6sf2	0.350926	0.256048	0.924082	0		0.346798	0.261599	0.864544	0		-0.0660437	0.813741	0.898075	0		-0.249778	0.396597	0.900454	0		-0.0653796	0.823709	0.999187	0		-0.0985659	0.737073	0.907652	0		-0.423883	0.153496	0.499243	0		0.149368	0.611223	0.914715	0		0.0954489	0.745084	0.975428	0		-0.148806	0.786398	0.999864	0
Gm10848	0.248593	0.696374	0.999952	0		0.109275	0.863709	0.996813	0		0.428943	0.462327	0.650321	0		-1.75666	0.00583763	0.286432	0		-2.40014	0.000273523	0.0514223	-1		-2.03861	0.00161033	0.0431638	0		0.427508	0.483989	0.806038	0		-0.831456	0.17683	0.667645	0		-0.469021	0.442833	0.915715	0		-1.16191	0.310782	0.999864	0
Tnf	0.443996	0.0705878	0.725621	0		0.340273	0.162608	0.776256	0		0.464618	0.0395359	0.148794	0		0.0475239	0.836748	0.986396	0		0.0665348	0.773029	0.999187	0		-0.136448	0.554806	0.81643	0		-0.676995	0.00503801	0.0581777	0		0.0884643	0.701471	0.937922	0		-0.484026	0.04048	0.685807	0		-1.1587	0.0097706	0.999864	0
1110004F10Rik	0.0643427	0.645353	0.999952	0		0.0962063	0.492013	0.947629	0		0.123187	0.336988	0.539284	0		0.170416	0.20633	0.810943	0		0.0610218	0.648288	0.997931	0		0.0394288	0.768041	0.920251	0		-0.231208	0.0888136	0.373682	0		0.293609	0.0323633	0.40037	0		0.0639015	0.632926	0.957034	0		0.118881	0.634821	0.999864	0
Gm7579	0.268365	0.0991826	0.775365	0		0.215265	0.18356	0.802539	0		0.204173	0.16789	0.353457	0		-0.0427115	0.780669	0.977918	0		-0.172856	0.263011	0.899346	0		-0.199977	0.19642	0.525089	0		-0.0685862	0.655006	0.893196	0		-0.0619106	0.686644	0.933941	0		0.124172	0.419753	0.907502	0		-0.168279	0.558206	0.999864	0
Gm28720	0.0781545	0.641679	0.999952	0		0.0437351	0.794376	0.992974	0		-0.477407	0.00308646	0.0393705	0		-0.160377	0.320455	0.869583	0		-0.0026607	0.986774	0.999326	0		-0.278403	0.0880771	0.362431	0		0.0630377	0.694771	0.908272	0		-0.177981	0.270834	0.751047	0		0.146531	0.363565	0.888809	0		-0.27219	0.366947	0.999864	0
2810428J06Rik	0.306651	0.244475	0.919218	0		0.352606	0.181878	0.799723	0		0.426133	0.079753	0.222512	0		-0.0984339	0.694223	0.968175	0		-0.0162139	0.948324	0.999187	0		-0.124143	0.620213	0.851897	0		0.254825	0.311228	0.687241	0		-0.0232888	0.925832	0.988109	0		0.0782005	0.754719	0.97602	0		-0.194033	0.678741	0.999864	0
Tstd3	0.139912	0.346505	0.957589	0		0.21776	0.145718	0.757238	0		0.165759	0.223939	0.420723	0		0.0913561	0.519501	0.936087	0		0.0732114	0.605419	0.994968	0		-0.0188182	0.894207	0.967067	0		0.202337	0.157469	0.506418	0		-0.244973	0.0886408	0.554925	0		0.107608	0.448449	0.916335	0		-0.0734515	0.781508	0.999864	0
Gm8387	-0.146857	0.120393	0.802403	0		-0.118941	0.206291	0.821021	0		-0.241022	0.0067341	0.0567267	0		-0.122628	0.17392	0.781692	0		0.00278361	0.975114	0.999326	0		0.0511636	0.567116	0.82363	0		0.150397	0.0971293	0.39143	0		0.124078	0.168992	0.661427	0		0.11962	0.184497	0.801819	0		0.131488	0.432531	0.999864	0
Gm7108	0.0419949	0.903337	0.999952	0		0.0926808	0.788746	0.992974	0		0.486533	0.1287	0.299333	0		-0.609369	0.0707045	0.657476	0		-0.586063	0.0817472	0.676719	0		-0.568084	0.0912246	0.368293	0		0.0851893	0.796884	0.94092	0		-0.0505821	0.878508	0.9793	0		0.372889	0.263163	0.848146	0		0.139719	0.821467	0.999864	0
4732440D04Rik	-0.500644	0.0289756	0.561762	0		-0.469312	0.0400002	0.535866	0		-0.243078	0.236796	0.434022	0		-0.0799858	0.708018	0.969635	0		0.0544582	0.798645	0.999187	0		0.103368	0.628569	0.856033	0		-0.118265	0.580107	0.858552	0		0.125116	0.558444	0.893404	0		-0.0765332	0.720061	0.970744	0		-0.00692158	0.986168	0.999864	0
Gm3187	0.00892929	0.970126	0.999952	0		0.34548	0.152155	0.76233	0		0.367005	0.0973871	0.251707	0		-0.157972	0.489882	0.928277	0		-0.30255	0.189191	0.839763	0		-0.151121	0.508805	0.789259	0		-0.191281	0.403702	0.757544	0		0.134529	0.556218	0.893038	0		0.00317245	0.988906	0.998896	0		0.030524	0.942992	0.999864	0
Mapk12	1.20889	0.0192707	0.486387	0		1.09837	0.0324926	0.506291	0		1.88167	0.000162805	0.0137171	1		-0.219015	0.647159	0.961427	0		-0.184277	0.700046	0.999187	0		-0.204027	0.669772	0.877128	0		-0.438845	0.36091	0.727261	0		0.0144843	0.975821	0.995593	0		-0.0439788	0.92668	0.992339	0		0.380553	0.670703	0.999864	0
Mzb1	0.172951	0.144264	0.835514	0		0.25859	0.0314277	0.498581	0		0.242092	0.0277238	0.12148	0		-0.0694866	0.53575	0.940251	0		-0.139567	0.216595	0.865862	0		-0.316699	0.00672308	0.0951735	0		0.360703	0.00227963	0.0333673	0		-0.0361313	0.747064	0.950233	0		0.0455188	0.684622	0.966021	0		0.0624389	0.765752	0.999864	0
Gchfr	-0.0373033	0.931328	0.999952	0		0.330168	0.447216	0.939043	0		0.124006	0.754087	0.859884	0		-0.323015	0.43718	0.914386	0		-0.384451	0.355832	0.938537	0		-0.50187	0.229755	0.56551	0		-2.02095	1.47389e-05	0.000760227	-1		0.250932	0.545537	0.888904	0		-0.886751	0.0371268	0.678489	0		-1.23305	0.117016	0.999864	0
Defb19	0.564985	0.156007	0.848319	0		0.357325	0.366299	0.91394	0		0.337844	0.350165	0.552039	0		-0.187769	0.618664	0.958231	0		-0.0685169	0.8557	0.999187	0		0.538738	0.157431	0.47444	0		-0.282981	0.453986	0.788293	0		0.0919216	0.807283	0.963577	0		0.0873062	0.816777	0.982469	0		-0.382106	0.588317	0.999864	0
Hipk1	0.0171621	0.927328	0.999952	0		-0.0876989	0.641563	0.974204	0		-0.392531	0.0265264	0.118552	0		-0.200592	0.268602	0.845288	0		0.0815448	0.650999	0.998144	0		-0.347655	0.05857	0.296327	0		0.159082	0.379057	0.740622	0		-0.373293	0.0428949	0.440852	0		0.311653	0.0887092	0.742218	0		-0.124581	0.711707	0.999864	0
Cyp39a1	0.0974338	0.49372	0.992845	0		0.244418	0.0904076	0.66756	0		0.0635038	0.625053	0.775033	0		0.0708218	0.602737	0.955073	0		-0.123367	0.36611	0.941589	0		-0.135913	0.31988	0.650431	0		0.297425	0.0329803	0.206999	0		0.133413	0.328762	0.786061	0		0.0490269	0.718406	0.970744	0		0.55018	0.0348966	0.999864	0
Zzz3	-0.0333888	0.792561	0.999952	0		-0.0145226	0.908902	0.997361	0		0.0964289	0.407629	0.603952	0		-0.000462929	0.996958	0.999397	0		-0.0881366	0.469323	0.96979	0		0.163628	0.182314	0.50873	0		-0.209699	0.0894562	0.374993	0		0.00875198	0.942549	0.991031	0		-0.173926	0.156849	0.790372	0		0.122248	0.591138	0.999864	0
Gfod2	0.166461	0.334244	0.955602	0		-0.0355288	0.835892	0.995117	0		0.266181	0.0946578	0.24713	0		0.0503417	0.759112	0.974988	0		-0.102968	0.531223	0.982294	0		0.0464831	0.77705	0.923826	0		-0.108932	0.507827	0.820913	0		-0.143246	0.384711	0.818851	0		-0.257725	0.121344	0.769751	0		-0.112981	0.713042	0.999864	0
Gm35438	0.757038	0.109672	0.795768	0		0.0987617	0.832161	0.995117	0		-1.30434	0.00365091	0.0428481	0		-1.4948	0.00162109	0.148598	0		0.895239	0.0498515	0.567597	0		-2.63533	4.96893e-07	0.000133273	-1		0.237787	0.594402	0.865955	0		-0.219638	0.622753	0.917012	0		0.342663	0.443739	0.916171	0		0.0318742	0.969515	0.999864	0
Dync2i2	-0.180518	0.246484	0.919218	0		0.00390025	0.979868	0.999346	0		0.21601	0.131259	0.303121	0		-0.0870128	0.557104	0.944666	0		0.0130645	0.929616	0.999187	0		-0.126725	0.393527	0.712144	0		0.288587	0.0560712	0.289064	0		0.0288603	0.845324	0.970541	0		0.158632	0.286621	0.858736	0		0.271713	0.328765	0.999864	0
Mrfap1	-0.0825047	0.708019	0.999952	0		-0.0839424	0.703179	0.98247	0		0.208688	0.302545	0.504457	0		0.0448835	0.8313	0.984997	0		-0.0990611	0.638563	0.996087	0		0.0319462	0.879464	0.961379	0		0.0492548	0.815164	0.94632	0		0.212769	0.315231	0.778229	0		0.10015	0.634888	0.957447	0		0.364404	0.357436	0.999864	0
Mast4	0.267852	0.098105	0.772055	0		0.233682	0.147495	0.75855	0		0.386971	0.0105508	0.0713648	0		0.00944315	0.950634	0.993838	0		-0.0364623	0.811123	0.999187	0		0.0790231	0.604947	0.844632	0		0.0264549	0.862325	0.960867	0		0.106885	0.484677	0.865032	0		-0.0490548	0.747889	0.97602	0		0.050383	0.859875	0.999864	0
Gm17749	-0.185681	0.342313	0.955995	0		0.27447	0.16294	0.776604	0		0.200793	0.26218	0.462146	0		-0.0193824	0.917073	0.992679	0		-0.129463	0.487937	0.973854	0		0.0806977	0.664967	0.874109	0		-0.220381	0.240159	0.617385	0		0.254085	0.176774	0.667645	0		0.0365077	0.844542	0.984865	0		0.340598	0.330672	0.999864	0
Map4k2	0.106353	0.384733	0.971224	0		0.0920766	0.451245	0.939161	0		0.159936	0.155663	0.336664	0		0.0567355	0.626951	0.958928	0		0.0118343	0.919146	0.999187	0		-0.0955477	0.414224	0.724757	0		-0.138085	0.239943	0.617144	0		0.0385833	0.740824	0.948156	0		0.0476454	0.683042	0.966021	0		0.254656	0.246594	0.999864	0
Cfap65	0.502246	0.0370481	0.609406	0		0.0425632	0.856225	0.995561	0		0.193195	0.370347	0.570961	0		-0.153242	0.496493	0.929665	0		-0.116818	0.603791	0.994968	0		-0.126721	0.573571	0.826678	0		0.035466	0.874632	0.965966	0		0.0494691	0.825838	0.966913	0		-0.0277638	0.901696	0.990352	0		-0.208939	0.619746	0.999864	0
Cracd	0.0734861	0.604321	0.999952	0		0.0194151	0.890948	0.997122	0		-0.0442523	0.732561	0.84586	0		-0.086685	0.523284	0.936994	0		-0.0386116	0.775764	0.999187	0		-0.14489	0.288029	0.623815	0		-0.437995	0.00220911	0.0327717	0		-0.0528089	0.696965	0.937845	0		-0.139121	0.307414	0.866341	0		-0.317966	0.21376	0.999864	0
Gm49872	0.714492	0.0120322	0.413744	0		0.228809	0.406044	0.928742	0		0.178289	0.478245	0.663017	0		-0.22355	0.396328	0.900454	0		-0.183227	0.486338	0.973854	0		-0.280398	0.288509	0.624316	0		0.318844	0.228329	0.603478	0		0.291424	0.270213	0.750154	0		0.254287	0.335216	0.874246	0		-0.428341	0.385097	0.999864	0
Ckap5	-0.0984371	0.420868	0.977038	0		-0.212488	0.0864097	0.655735	0		0.0845479	0.449202	0.6395	0		0.119907	0.306643	0.864464	0		0.0830253	0.477668	0.973256	0		0.303962	0.0119631	0.130549	0		0.0567966	0.626621	0.881819	0		0.0572603	0.623816	0.91777	0		-0.0888002	0.447774	0.916335	0		0.333935	0.130797	0.999864	0
Gm21994	0.181197	0.185091	0.877447	0		0.0278468	0.837035	0.995117	0		0.340658	0.00819189	0.0623961	0		0.0403614	0.755456	0.974329	0		-0.0864824	0.505395	0.978599	0		-0.00654155	0.959719	0.988318	0		0.219231	0.0957561	0.389664	0		0.224731	0.0879661	0.554797	0		-0.032599	0.801348	0.981413	0		0.105227	0.66443	0.999864	0
Cd34	0.105793	0.590106	0.999431	0		0.163772	0.405422	0.92863	0		0.347714	0.0573897	0.183333	0		0.0661346	0.72465	0.973292	0		-0.118208	0.529593	0.982294	0		0.117313	0.532701	0.803968	0		0.0474961	0.800219	0.942036	0		0.165777	0.379031	0.814845	0		0.0715863	0.703024	0.969322	0		0.433699	0.220575	0.999864	0
Blvrb	0.00651726	0.98665	0.999952	0		-0.329195	0.400061	0.926783	0		-1.01139	0.00664021	0.056306	0		-0.437893	0.243959	0.833253	0		0.364643	0.330705	0.929191	0		-0.919717	0.0171874	0.158524	0		0.552581	0.143398	0.483567	0		-0.432736	0.249465	0.735697	0		0.640789	0.0911439	0.742218	0		0.0507478	0.941984	0.999864	0
Speer4e	0.18154	0.791828	0.999952	0		0.0770776	0.910745	0.997361	0		-0.273847	0.663335	0.801324	0		-1.51154	0.0256595	0.491531	0		-1.93485	0.00499661	0.240459	0		-2.42284	0.000596171	0.0250891	-1		-0.0753031	0.908881	0.97494	0		0.0372642	0.954832	0.992067	0		-0.284309	0.665978	0.962693	0		-0.609398	0.621017	0.999864	0
Rbm26	0.121123	0.216964	0.901128	0		0.127799	0.193118	0.809846	0		0.196638	0.0312594	0.12984	0		0.024835	0.789645	0.979312	0		-0.106953	0.253967	0.892862	0		-0.144468	0.125614	0.426651	0		0.000359365	0.996919	0.998981	0		-0.158719	0.0933203	0.56087	0		-0.0700112	0.453299	0.918113	0		0.176053	0.314704	0.999864	0
Fbxl2	0.0973649	0.601619	0.999952	0		0.178956	0.339056	0.903902	0		0.322605	0.0631439	0.19388	0		0.0568988	0.749616	0.974329	0		0.141891	0.42751	0.958023	0		0.491941	0.00803902	0.106081	0		-0.241804	0.179254	0.540316	0		0.436217	0.0178007	0.331655	0		0.214709	0.232029	0.832581	0		-0.0891884	0.789126	0.999864	0
Map3k2	-0.0877227	0.382187	0.971224	0		-0.0995044	0.322171	0.89882	0		0.0544816	0.551697	0.721067	0		-0.0496034	0.604551	0.956294	0		-0.129709	0.17951	0.831074	0		-0.118165	0.220601	0.554908	0		0.0611654	0.523431	0.828523	0		-0.113521	0.238969	0.726871	0		-0.0125981	0.895209	0.989398	0		0.155184	0.387793	0.999864	0
Gm4735	0.234473	0.113102	0.796626	0		0.129986	0.375004	0.916098	0		0.116194	0.385492	0.584351	0		0.110293	0.431052	0.911697	0		0.16904	0.229718	0.878789	0		0.168176	0.232068	0.567778	0		0.131367	0.349039	0.718163	0		0.159147	0.257697	0.743415	0		0.060025	0.667488	0.963048	0		-0.145419	0.57827	0.999864	0
Tm2d1	-0.044769	0.716139	0.999952	0		-0.0414782	0.736169	0.98388	0		0.0545673	0.627931	0.776986	0		0.13018	0.27213	0.845778	0		-0.126153	0.287038	0.910532	0		0.0962353	0.415439	0.725557	0		-0.159431	0.180133	0.541151	0		0.13895	0.241585	0.729567	0		-0.160706	0.176744	0.800042	0		0.063007	0.774917	0.999864	0
Gm8292	-0.271737	0.162805	0.857864	0		-0.236005	0.224173	0.83339	0		0.126187	0.474555	0.660039	0		-0.174605	0.345683	0.883941	0		-0.334908	0.0743161	0.65551	0		-0.0346622	0.850773	0.954069	0		-0.295001	0.114473	0.426669	0		-0.0408233	0.82466	0.966913	0		-0.172833	0.350549	0.881907	0		-0.196006	0.570237	0.999864	0
Xpnpep2	0.268101	0.320833	0.955602	0		0.143029	0.594889	0.969156	0		0.38204	0.12464	0.293212	0		-0.135212	0.599332	0.954525	0		0.135459	0.598667	0.993466	0		0.0355978	0.889831	0.965458	0		0.338938	0.191507	0.557021	0		0.324624	0.21058	0.703781	0		0.388184	0.135848	0.782595	0		-0.14053	0.770148	0.999864	0
Atp11c	0.0898375	0.534654	0.997258	0		0.0414058	0.774359	0.989405	0		0.122728	0.354669	0.556378	0		-0.10732	0.438812	0.915012	0		-0.154369	0.267184	0.89957	0		-0.0183661	0.894244	0.967067	0		-0.0443802	0.748156	0.926343	0		0.114094	0.410675	0.835002	0		-0.128944	0.352997	0.883086	0		0.250754	0.33451	0.999864	0
Platr14	-0.176483	0.600128	0.999952	0		0.0563796	0.866815	0.996813	0		0.0294013	0.92376	0.959153	0		0.108009	0.737182	0.974329	0		-0.161709	0.615645	0.995684	0		-0.118944	0.711747	0.895918	0		-0.187428	0.560843	0.847877	0		-0.351715	0.277434	0.755988	0		-0.144062	0.6546	0.959539	0		0.226758	0.706521	0.999864	0
Gata1	-0.368413	0.153136	0.845149	0		-0.114032	0.654861	0.974924	0		-0.343186	0.145583	0.323138	0		0.0789573	0.746207	0.974329	0		0.179602	0.462768	0.966872	0		-0.116671	0.632733	0.857626	0		-0.189076	0.43966	0.779622	0		0.186685	0.445427	0.849792	0		-0.0771092	0.751943	0.97602	0		-0.275716	0.546397	0.999864	0
Pias3	-0.702781	0.0104495	0.387111	0		-0.775693	0.00503909	0.269858	0		-0.410329	0.0945076	0.246897	0		-0.0763243	0.762852	0.975927	0		0.123495	0.625686	0.996087	0		0.171425	0.498863	0.7832	0		0.332816	0.192364	0.557697	0		-0.0609553	0.809537	0.963702	0		0.223519	0.378758	0.895449	0		0.0850841	0.857265	0.999864	0
Olfr616	0.256777	0.290746	0.945539	0		0.424673	0.083903	0.649901	0		0.325976	0.144594	0.321756	0		-0.350622	0.134185	0.74545	0		-0.248012	0.286308	0.910141	0		-0.105416	0.648654	0.865763	0		-0.364331	0.119996	0.438799	0		0.106249	0.646072	0.924167	0		-0.250653	0.281274	0.855603	0		0.0839199	0.846119	0.999864	0
Mir6363	0.211436	0.304102	0.948683	0		0.125298	0.540936	0.961651	0		0.0217388	0.907414	0.949963	0		-0.0361892	0.853306	0.986925	0		0.20713	0.2929	0.912574	0		0.512909	0.0115439	0.128084	0		-0.00183811	0.992505	0.998337	0		-0.000959347	0.996088	0.999393	0		0.0459955	0.814227	0.982286	0		-0.0607724	0.868175	0.999864	0
Itga2b	-0.00422919	0.993111	0.999952	0		0.3897	0.428046	0.935903	0		0.199605	0.65609	0.796542	0		0.089726	0.848224	0.98659	0		0.0338985	0.942348	0.999187	0		-0.400938	0.39443	0.712239	0		-2.01285	9.52445e-05	0.00326395	-1		0.172119	0.713686	0.941349	0		-0.974484	0.0426455	0.689852	0		-1.16882	0.187236	0.999864	0
Cebpg	0.0226892	0.882243	0.999952	0		0.111167	0.469274	0.944024	0		0.231338	0.103611	0.260889	0		0.101921	0.487982	0.928277	0		0.175135	0.235865	0.882526	0		-0.0352264	0.810111	0.938815	0		-0.108302	0.461314	0.79314	0		0.00781144	0.957493	0.992576	0		-0.129052	0.380658	0.896241	0		0.0309322	0.910182	0.999864	0
Gm7904	0.266547	0.346899	0.957679	0		-0.0839544	0.765988	0.988682	0		-0.473559	0.0712968	0.207345	0		-0.155088	0.566123	0.947391	0		0.43145	0.114914	0.754687	0		-0.112263	0.677625	0.880108	0		0.0513486	0.84908	0.956251	0		-0.153972	0.56891	0.897075	0		0.139565	0.605485	0.952696	0		-0.176237	0.72714	0.999864	0
Ak2	0.0172783	0.833678	0.999952	0		-0.0138184	0.86662	0.996813	0		0.0788123	0.297539	0.498817	0		-0.0295975	0.707143	0.969635	0		-0.0477818	0.544693	0.984222	0		0.0853937	0.281211	0.616147	0		0.197136	0.0154922	0.127304	0		0.0018164	0.98159	0.9962	0		-0.0385356	0.624929	0.955468	0		-0.0016555	0.991031	0.999864	0
Dot1l	0.0981043	0.726739	0.999952	0		-0.0851939	0.761485	0.987585	0		-0.0791678	0.757622	0.861863	0		-0.0420633	0.875499	0.988305	0		0.744944	0.00782374	0.287194	0		-0.0198727	0.940987	0.983421	0		-0.0776556	0.772467	0.933056	0		0.0313787	0.90695	0.985908	0		-0.0204728	0.939208	0.994382	0		-0.0235228	0.962641	0.999864	0
Gm26708	-0.15162	0.366979	0.964561	0		0.0794714	0.635172	0.972884	0		0.0645767	0.673069	0.806996	0		0.054365	0.734307	0.974297	0		0.213173	0.187348	0.83954	0		0.0795337	0.619783	0.851897	0		0.0363198	0.820557	0.94687	0		0.0178323	0.911305	0.986748	0		-0.152881	0.342045	0.87656	0		-0.0987126	0.741838	0.999864	0
Gm46430	0.140131	0.260216	0.926595	0		0.173139	0.165791	0.780314	0		0.239457	0.0385854	0.14645	0		0.0958254	0.419411	0.906185	0		0.136865	0.250628	0.889649	0		0.274116	0.0243641	0.189891	0		0.0386641	0.743809	0.924738	0		-0.188587	0.115844	0.592805	0		-0.0977259	0.410318	0.905347	0		0.12176	0.582655	0.999864	0
3110009E18Rik	0.102982	0.58368	0.999431	0		0.0622392	0.740217	0.98388	0		0.217713	0.208293	0.402848	0		0.180588	0.317195	0.867555	0		0.154682	0.390864	0.947467	0		0.153893	0.393263	0.711835	0		-0.014353	0.936274	0.982294	0		0.337211	0.0654663	0.503434	0		0.0852765	0.635187	0.957447	0		0.566514	0.0968557	0.999864	0
Rab37	-0.124484	0.571392	0.999431	0		-0.248198	0.261727	0.864572	0		0.084065	0.675539	0.808879	0		0.292892	0.167936	0.775818	0		0.148411	0.481146	0.973399	0		0.515852	0.0175337	0.160687	0		-0.528684	0.0150756	0.12501	0		0.62815	0.0043749	0.258301	0		-0.101317	0.630044	0.956467	0		0.0661506	0.866349	0.999864	0
Mrpl28	0.0919075	0.496826	0.992845	0		0.150491	0.267981	0.86689	0		0.292552	0.0213877	0.105564	0		0.0971654	0.453084	0.918419	0		0.0407238	0.752537	0.999187	0		-0.0127375	0.921401	0.976755	0		0.0342841	0.790638	0.938594	0		0.127941	0.324326	0.783306	0		-0.0669488	0.604573	0.952696	0		0.0989797	0.682202	0.999864	0
Iglc3	0.37835	0.194206	0.887213	0		0.293153	0.312517	0.89476	0		0.362041	0.174494	0.362616	0		-0.0870093	0.752758	0.974329	0		0.0834568	0.762532	0.999187	0		-0.27166	0.327861	0.658139	0		0.566034	0.0453633	0.252638	0		-0.525641	0.0622562	0.494412	0		0.0380732	0.890315	0.988294	0		0.107094	0.835765	0.999864	0
Gart	-0.0257631	0.860458	0.999952	0		-0.0513621	0.726132	0.983838	0		0.162376	0.229206	0.426061	0		0.306066	0.0334653	0.541367	0		0.153713	0.276232	0.904038	0		0.31288	0.0299044	0.211709	0		-0.100936	0.472916	0.799092	0		-0.125692	0.372215	0.811255	0		-0.189174	0.181747	0.801344	0		0.267089	0.311438	0.999864	0
Itpr3	0.0141573	0.89944	0.999952	0		-0.01005	0.928516	0.998102	0		0.123204	0.232659	0.429807	0		-0.161876	0.135982	0.746071	0		-0.0570631	0.595087	0.993295	0		0.062645	0.559709	0.819023	0		-0.0826279	0.442353	0.781485	0		-0.116921	0.278624	0.757235	0		-0.0329222	0.75887	0.97602	0		0.318041	0.117881	0.999864	0
Galnt7	0.162663	0.479917	0.98914	0		0.0611725	0.789979	0.992974	0		-0.365131	0.0872073	0.234998	0		-0.248044	0.262395	0.841167	0		-0.049559	0.821576	0.999187	0		-0.619646	0.00691848	0.097102	0		0.00520603	0.981094	0.995576	0		0.0269616	0.902333	0.983652	0		0.112139	0.610287	0.953208	0		-0.32027	0.437463	0.999864	0
Elf2	0.102471	0.452029	0.98541	0		0.110542	0.417457	0.932337	0		0.319226	0.0130875	0.0804366	0		-0.0342506	0.792214	0.979371	0		-0.177628	0.176233	0.827327	0		-0.032078	0.805111	0.936812	0		-0.159324	0.22416	0.598751	0		0.0983349	0.450746	0.852631	0		-0.11671	0.371369	0.891947	0		-0.0101624	0.966661	0.999864	0
Rd3l	0.274778	0.113933	0.797437	0		0.145767	0.396858	0.925482	0		0.260237	0.10177	0.258049	0		-0.224051	0.176304	0.783246	0		0.0694814	0.672043	0.999187	0		-0.183417	0.26666	0.60246	0		0.230557	0.164335	0.518065	0		-0.139737	0.396013	0.825104	0		0.11009	0.503027	0.929271	0		-0.699992	0.0265558	0.999864	0
Eif4ebp1	0.112037	0.482076	0.989467	0		0.205976	0.199207	0.815308	0		0.158691	0.277859	0.478459	0		0.063985	0.674254	0.965705	0		0.154078	0.313805	0.924315	0		-0.259276	0.0934527	0.372366	0		0.210299	0.171302	0.529164	0		0.370403	0.0183564	0.33508	0		0.00823451	0.956819	0.995649	0		-0.25935	0.364264	0.999864	0
Sh2b3	0.230211	0.159387	0.853965	0		0.264025	0.107798	0.705856	0		0.222578	0.13713	0.311273	0		-0.0689455	0.656359	0.963206	0		0.00607957	0.968668	0.999187	0		-0.0445138	0.773757	0.922946	0		0.159172	0.306668	0.683008	0		0.0225739	0.884055	0.980388	0		-0.0576218	0.709897	0.969612	0		0.0212764	0.941427	0.999864	0
1700003F12Rik	0.394436	0.337012	0.955602	0		0.0224941	0.95609	0.999346	0		-1.64634	6.63325e-05	0.0105869	-1		-1.30437	0.0016987	0.1512	0		0.78828	0.048954	0.565347	0		-2.25569	7.92832e-07	0.000185449	-1		0.0473239	0.903654	0.972772	0		-0.400051	0.309196	0.775535	0		0.297848	0.44771	0.916335	0		-0.578524	0.430669	0.999864	0
8030474K03Rik	0.138587	0.456541	0.985951	0		0.194248	0.298145	0.886939	0		0.131284	0.440394	0.632176	0		0.0975719	0.583274	0.952365	0		-0.296381	0.100277	0.725591	0		0.14232	0.424488	0.73173	0		0.0922827	0.603786	0.869729	0		0.117302	0.509872	0.877326	0		0.0633977	0.721229	0.970744	0		0.344884	0.302085	0.999864	0
Ppih	-0.064812	0.612817	0.999952	0		-0.120233	0.349554	0.907766	0		0.0222193	0.849262	0.918432	0		0.032681	0.789506	0.979312	0		-0.122052	0.321317	0.927109	0		-0.0612039	0.617479	0.850826	0		-0.0907972	0.459517	0.792339	0		-0.0715388	0.559588	0.893674	0		-0.177896	0.15085	0.788908	0		-0.380175	0.10201	0.999864	0
Mob2	0.0438528	0.721023	0.999952	0		-0.049862	0.684788	0.980647	0		0.0399529	0.72187	0.839785	0		0.000651105	0.995576	0.999217	0		0.00720073	0.951105	0.999187	0		-0.0753728	0.521937	0.797209	0		-0.275383	0.0228568	0.164621	0		0.212294	0.0758494	0.530972	0		0.0222723	0.849599	0.984997	0		0.103226	0.638865	0.999864	0
Gm13328	0.611835	0.26451	0.929657	0		-0.0122627	0.982022	0.999346	0		-1.82897	0.00062942	0.0203466	-1		-1.23677	0.0215076	0.469824	0		0.899232	0.0897635	0.698307	0		-2.175	0.000137505	0.00978727	-1		0.337445	0.518038	0.825872	0		-0.635631	0.226365	0.715934	0		0.610405	0.245007	0.838368	0		-0.744673	0.446242	0.999864	0
Olfr671	-0.593997	0.0540618	0.681905	0		-0.590875	0.0552846	0.58331	0		-0.665039	0.0195005	0.100454	0		0.149311	0.605714	0.956452	0		-0.0638565	0.825059	0.999187	0		-0.558464	0.0582201	0.295639	0		0.16993	0.557052	0.845816	0		-0.277277	0.339548	0.79173	0		-0.035704	0.90162	0.990352	0		-0.527648	0.331404	0.999864	0
Rufy4	0.599146	0.284041	0.940803	0		0.254652	0.647094	0.974204	0		0.276694	0.586456	0.745869	0		-0.0619418	0.907254	0.991548	0		-0.202997	0.70282	0.999187	0		-0.142905	0.788167	0.928755	0		0.0980375	0.853721	0.957913	0		0.306272	0.565292	0.895674	0		0.741982	0.167481	0.795152	0		3.58898	0.000740561	0.461182	1
Btf3-ps11	0.0893276	0.696381	0.999952	0		0.141462	0.537148	0.960909	0		-0.406109	0.0571419	0.183007	0		-0.286464	0.19491	0.803068	0		-0.141847	0.517927	0.980216	0		-0.290071	0.189455	0.516688	0		-0.0175582	0.936061	0.982294	0		0.346625	0.118408	0.596495	0		0.105773	0.629355	0.956467	0		-0.313093	0.446005	0.999864	0
1700011B04Rik	-0.36696	0.382303	0.971224	0		-0.363833	0.386337	0.920656	0		-0.273601	0.475383	0.660643	0		-0.553845	0.170946	0.778349	0		-0.667257	0.10065	0.72694	0		-0.632635	0.119015	0.417874	0		-0.547808	0.175558	0.535362	0		-0.597957	0.140043	0.628399	0		-0.451403	0.262744	0.848146	0		-0.518151	0.490047	0.999864	0
Rnf224	0.0784749	0.79246	0.999952	0		-0.363601	0.226637	0.835971	0		-0.513424	0.0648423	0.197124	0		-0.124419	0.663099	0.964207	0		0.147545	0.60559	0.994968	0		-0.0981202	0.73107	0.904886	0		-0.27448	0.338603	0.709936	0		-0.146106	0.6091	0.914065	0		0.164413	0.565162	0.945194	0		-0.152386	0.775349	0.999864	0
Arhgap26	0.146082	0.253565	0.923372	0		0.0681294	0.592232	0.969156	0		0.109133	0.349507	0.551513	0		-0.111249	0.362224	0.889069	0		-0.214005	0.0834687	0.683085	0		0.0730536	0.548552	0.813406	0		0.171524	0.162789	0.515482	0		0.218665	0.0771805	0.53483	0		0.0863977	0.478365	0.922101	0		0.207688	0.363232	0.999864	0
2010204K13Rik	0.026911	0.909558	0.999952	0		0.260343	0.275041	0.873386	0		0.276748	0.205332	0.399102	0		-0.034104	0.880422	0.988965	0		-0.0265009	0.906938	0.999187	0		-0.163719	0.471454	0.766527	0		0.0660031	0.771022	0.932689	0		-0.0204557	0.928098	0.988109	0		0.204485	0.36922	0.891947	0		0.486255	0.255067	0.999864	0
Gm9131	0.0823863	0.90282	0.999952	0		-0.0388059	0.954134	0.999346	0		-0.377642	0.541175	0.71348	0		-0.276411	0.668893	0.964753	0		-0.530734	0.412933	0.954443	0		-0.602112	0.353519	0.680421	0		0.331332	0.608374	0.872074	0		0.115687	0.857815	0.975275	0		0.674784	0.299086	0.862074	0		1.46277	0.229922	0.999864	0
Csf1	0.142695	0.402198	0.973266	0		0.159367	0.349969	0.907766	0		0.176532	0.258416	0.458444	0		0.0504036	0.75633	0.974329	0		0.366745	0.0280341	0.446504	0		-0.0038999	0.980835	0.994569	0		0.491194	0.00394404	0.0491743	0		-0.0738433	0.649599	0.924846	0		0.392198	0.0192662	0.598758	0		0.14205	0.640415	0.999864	0
1700042G15Rik	0.0148079	0.93549	0.999952	0		-0.0951978	0.603371	0.970439	0		-0.28841	0.0897954	0.239058	0		-0.0612832	0.726471	0.97362	0		0.229879	0.193455	0.843273	0		-0.203132	0.249509	0.585661	0		0.00247998	0.988697	0.997211	0		-0.483348	0.00803634	0.282972	0		0.156141	0.374595	0.893758	0		-0.102113	0.755332	0.999864	0
Gm14190	-0.196264	0.30367	0.948587	0		-0.16485	0.386768	0.920656	0		-0.403477	0.0238299	0.111661	0		-0.189674	0.298943	0.8608	0		-0.0566266	0.75515	0.999187	0		-0.144603	0.427237	0.733615	0		-0.260834	0.155414	0.502461	0		0.130208	0.474373	0.861877	0		0.0456142	0.801615	0.981413	0		-0.144507	0.670699	0.999864	0
Sumo3	0.0340344	0.826731	0.999952	0		0.0945118	0.544019	0.962131	0		0.0471691	0.740032	0.850516	0		-0.131949	0.377158	0.896129	0		-0.126717	0.396203	0.950737	0		0.0935688	0.53023	0.802722	0		0.0646715	0.664052	0.897547	0		-0.0303208	0.838508	0.969231	0		0.00210169	0.988726	0.998896	0		-0.0441247	0.874026	0.999864	0
Gm37899	-0.0859588	0.681446	0.999952	0		-0.112576	0.591111	0.969156	0		-0.204514	0.287926	0.488522	0		0.231071	0.251962	0.836719	0		-0.00556549	0.977821	0.999326	0		0.0107143	0.957317	0.987508	0		0.120889	0.546761	0.841196	0		-0.0313703	0.875494	0.978293	0		0.107355	0.592377	0.950789	0		0.250727	0.504288	0.999864	0
Gm5147	0.110673	0.284889	0.941336	0		0.198371	0.0587518	0.591886	0		0.230953	0.0173844	0.0945914	0		0.1514	0.128864	0.741053	0		-0.0361252	0.713684	0.999187	0		0.0150019	0.878818	0.961185	0		-0.0863792	0.382032	0.74221	0		0.0240589	0.806872	0.963577	0		-0.11233	0.257057	0.84293	0		0.00184142	0.992017	0.999864	0
Fgf12	-0.287862	0.569486	0.999431	0		0.683274	0.180733	0.798286	0		0.370939	0.423442	0.61796	0		-0.28465	0.556721	0.944666	0		-0.177469	0.713713	0.999187	0		-0.319269	0.50999	0.789927	0		-0.488881	0.31468	0.689058	0		-0.816265	0.0966168	0.566013	0		-0.0146002	0.975903	0.996991	0		-0.158423	0.860951	0.999864	0
Cblb	-0.00682484	0.951528	0.999952	0		0.00850899	0.939588	0.998893	0		0.0807152	0.433133	0.626363	0		0.018106	0.866183	0.986925	0		-0.0492486	0.647046	0.997931	0		0.0620688	0.564174	0.821603	0		-0.0358176	0.738992	0.923269	0		0.0578808	0.590661	0.906605	0		-0.0603406	0.575033	0.947308	0		-0.0323562	0.872122	0.999864	0
Txnip	0.0100437	0.970377	0.999952	0		0.0774748	0.774635	0.989405	0		0.388844	0.121006	0.287828	0		0.0749611	0.772198	0.976947	0		0.116885	0.651926	0.998244	0		0.17231	0.506661	0.787817	0		-0.630492	0.0184702	0.142793	0		-0.764869	0.00485011	0.258301	0		0.036333	0.888366	0.988009	0		-0.021165	0.965133	0.999864	0
Cp	0.165725	0.637752	0.999952	0		0.725077	0.0439257	0.55276	0		0.0744057	0.816914	0.899849	0		-0.250105	0.458583	0.919768	0		-0.212552	0.528404	0.982294	0		-0.00263868	0.993741	0.998207	0		0.138511	0.6808	0.902588	0		-0.165904	0.622351	0.916956	0		-0.128185	0.703382	0.969322	0		0.153783	0.807009	0.999864	0
Akirin1	-0.0347601	0.772361	0.999952	0		0.143628	0.23552	0.842291	0		0.21184	0.0586968	0.185798	0		0.0125762	0.912867	0.992679	0		0.0586675	0.610241	0.995468	0		-0.0020205	0.985973	0.996	0		-0.137969	0.233745	0.609542	0		0.23581	0.0449898	0.44631	0		-0.0524242	0.648662	0.95904	0		-0.0573166	0.789872	0.999864	0
Col4a1	0.382926	0.317659	0.955439	0		0.701135	0.0709358	0.619964	0		0.654038	0.065512	0.198112	0		-0.121957	0.738159	0.974329	0		-0.255796	0.484155	0.973828	0		-0.346944	0.343782	0.672389	0		0.618995	0.0947846	0.387459	0		-0.445488	0.225658	0.715934	0		0.241673	0.508482	0.931027	0		0.242109	0.722814	0.999864	0
Gm9634	-0.0535202	0.655143	0.999952	0		0.0264537	0.825133	0.995117	0		0.0892906	0.416153	0.61203	0		0.0322345	0.778474	0.977673	0		-0.237783	0.0426313	0.532322	0		-0.0263352	0.8182	0.941361	0		-0.282773	0.016917	0.134864	0		0.0561654	0.624346	0.918014	0		-0.251734	0.0323257	0.65642	0		-0.14891	0.488292	0.999864	0
8030423J24Rik	0.139563	0.705929	0.999952	0		0.0863069	0.815402	0.994097	0		-0.107929	0.749466	0.856973	0		0.0825852	0.815406	0.98272	0		0.0078763	0.982231	0.999326	0		-0.661025	0.0668517	0.316943	0		-0.105061	0.766517	0.930807	0		-0.385214	0.279317	0.757235	0		-0.177397	0.616441	0.95487	0		-0.630757	0.342933	0.999864	0
Snrpd1	-0.0885273	0.512191	0.994568	0		0.0185851	0.890301	0.997122	0		-0.0737493	0.550066	0.719823	0		-0.0577528	0.654564	0.963157	0		-0.124061	0.338469	0.932964	0		-0.0972485	0.452148	0.752806	0		0.151873	0.242506	0.620483	0		0.0793195	0.539286	0.887474	0		0.0408307	0.751614	0.97602	0		-0.0576136	0.811275	0.999864	0
Tsc22d1	-0.0183134	0.965554	0.999952	0		0.282012	0.507179	0.952977	0		0.0610645	0.874829	0.932545	0		-0.119674	0.768177	0.976239	0		-0.139245	0.731674	0.999187	0		-0.562291	0.170735	0.492191	0		-1.98704	1.39186e-05	0.000732948	-1		0.163507	0.687289	0.93428	0		-0.737026	0.0748714	0.728272	0		-0.756484	0.321922	0.999864	0
Gm49372	0.0388957	0.875119	0.999952	0		-0.0663145	0.788796	0.992974	0		0.00672852	0.976266	0.987686	0		-0.251491	0.291288	0.858046	0		-0.0575183	0.808141	0.999187	0		-0.052741	0.823793	0.943757	0		-0.105204	0.657196	0.894352	0		-0.052016	0.826175	0.966913	0		0.420789	0.0808013	0.737811	0		0.296723	0.504072	0.999864	0
BC002059	0.0746305	0.668921	0.999952	0		0.278709	0.115039	0.715002	0		0.293913	0.0702951	0.205591	0		-0.130621	0.435243	0.914088	0		-0.296061	0.0811925	0.675907	0		-0.292834	0.0844478	0.354908	0		-0.0808501	0.628393	0.88255	0		-0.0411044	0.805445	0.963048	0		-0.0543773	0.744609	0.975428	0		0.0486257	0.876207	0.999864	0
Gm9824	-0.187831	0.518156	0.994852	0		-0.143347	0.62154	0.971929	0		-0.158569	0.550447	0.720029	0		-1.63127e-05	0.999953	0.999999	0		0.0279706	0.919704	0.999187	0		-0.0540711	0.845517	0.951999	0		-0.0506414	0.8552	0.958512	0		-0.700111	0.0149268	0.320083	0		-0.0188098	0.94595	0.99515	0		-0.0364398	0.944033	0.999864	0
Sik2	-0.114921	0.488858	0.991418	0		0.0039532	0.980953	0.999346	0		0.216329	0.157629	0.339566	0		0.00998236	0.949767	0.993838	0		-0.0826605	0.602452	0.994968	0		0.268783	0.0950563	0.374932	0		-0.182209	0.253712	0.634896	0		0.160596	0.313617	0.777583	0		-0.157089	0.324181	0.873324	0		0.0893769	0.763143	0.999864	0
Sprtn	-0.055751	0.7925	0.999952	0		0.0268377	0.899198	0.997361	0		0.178871	0.35791	0.559809	0		0.100668	0.619966	0.958231	0		-0.0100688	0.960386	0.999187	0		0.159519	0.432956	0.737643	0		-0.0800936	0.693025	0.907396	0		0.177534	0.383224	0.818069	0		-0.171188	0.400317	0.901809	0		0.104278	0.783437	0.999864	0
Gm40038	-0.090801	0.577216	0.999431	0		0.00900764	0.955821	0.999346	0		-0.174387	0.244274	0.442128	0		-0.0202804	0.896301	0.990094	0		-0.228227	0.147271	0.792512	0		-0.209122	0.183368	0.509972	0		-0.134709	0.388618	0.746223	0		-0.349441	0.028908	0.384854	0		-0.305747	0.0544099	0.705558	0		-0.151589	0.603078	0.999864	0
Ntn5	0.592943	0.0253738	0.540698	0		0.702856	0.00876366	0.327328	0		0.502139	0.0375563	0.144259	0		-0.0939431	0.703413	0.969635	0		-0.209986	0.396332	0.95087	0		0.185002	0.454482	0.754238	0		0.224556	0.364666	0.730348	0		0.250282	0.312869	0.777189	0		0.310836	0.211491	0.823317	0		-0.243424	0.598256	0.999864	0
Tead1	0.164153	0.309199	0.951425	0		-0.044104	0.783525	0.992378	0		-0.293701	0.050153	0.16984	0		-0.270492	0.0833872	0.681108	0		0.0506373	0.741726	0.999187	0		-0.262085	0.0930969	0.371696	0		0.0173259	0.910168	0.975073	0		0.00129215	0.993286	0.998894	0		0.278871	0.0745682	0.727456	0		-0.440955	0.129816	0.999864	0
Sec24a	-0.0840225	0.547733	0.999431	0		0.144698	0.302491	0.888479	0		0.197885	0.125655	0.294657	0		0.00651984	0.961039	0.995215	0		-0.199483	0.139947	0.786809	0		0.000595105	0.996442	0.998851	0		-0.0426099	0.749674	0.926759	0		-0.134268	0.317194	0.779813	0		-0.116948	0.382985	0.896912	0		0.060187	0.809583	0.999864	0
Ctxn2	0.818682	0.00388374	0.27672	0		0.406209	0.137536	0.749882	0		0.40346	0.107355	0.266643	0		-0.212048	0.413734	0.905525	0		-0.357037	0.171715	0.825508	0		-0.419203	0.109972	0.403118	0		0.395464	0.130991	0.460458	0		-0.0395943	0.878254	0.979213	0		0.16637	0.520731	0.935075	0		-0.128198	0.790981	0.999864	0
Gm6434	-0.116394	0.256492	0.924082	0		-0.115788	0.258942	0.86217	0		0.0109241	0.906559	0.949547	0		-0.0793037	0.417432	0.906185	0		-0.150586	0.12726	0.774101	0		0.0967425	0.323451	0.653909	0		-0.1184	0.228159	0.603216	0		-0.0484924	0.619183	0.916661	0		-0.197992	0.0469977	0.701526	0		0.104697	0.566439	0.999864	0
2310001H17Rik	0.111758	0.251863	0.922015	0		-0.000879299	0.992752	0.999346	0		0.214153	0.0190462	0.0991704	0		0.014852	0.872633	0.988131	0		0.0514878	0.578983	0.989524	0		0.181622	0.0549264	0.28667	0		-0.106237	0.254954	0.635679	0		0.0543189	0.55837	0.893404	0		0.0761058	0.41309	0.905489	0		0.375077	0.0349094	0.999864	0
Exoc8	0.394401	0.196009	0.888033	0		0.188411	0.533749	0.96059	0		0.51535	0.0671612	0.200864	0		-0.0402977	0.889144	0.989713	0		0.114295	0.692822	0.999187	0		0.691067	0.020499	0.173642	0		-0.0284378	0.921639	0.978358	0		0.232646	0.422658	0.840243	0		-0.111082	0.701023	0.968893	0		-0.234188	0.665329	0.999864	0
Atp12a	0.0125419	0.974255	0.999952	0		-0.0313056	0.935799	0.998893	0		-0.0875849	0.805299	0.892578	0		0.479315	0.201733	0.808044	0		-0.0772388	0.835505	0.999187	0		-0.0662061	0.858724	0.956082	0		-0.583292	0.12196	0.442886	0		-0.651714	0.0850391	0.548867	0		-0.684584	0.070939	0.7223	0		-0.999641	0.15563	0.999864	0
Hspb11	0.708587	0.0849042	0.751275	0		0.948397	0.0228934	0.448714	0		1.58465	9.38137e-05	0.0120962	1		0.0255471	0.94731	0.993838	0		-0.143958	0.709826	0.999187	0		-0.110961	0.77419	0.923044	0		-0.00812896	0.983223	0.996023	0		0.0115589	0.976146	0.995593	0		-0.235059	0.544034	0.940701	0		0.00728753	0.99196	0.999864	0
Gm13123	-0.0133947	0.920373	0.999952	0		-0.0433611	0.746372	0.984662	0		0.156531	0.205344	0.399102	0		0.143702	0.265772	0.843444	0		0.211035	0.104972	0.737553	0		0.19089	0.141449	0.449934	0		-0.201552	0.12105	0.441112	0		-0.0861045	0.502956	0.874488	0		-0.164541	0.203565	0.814832	0		-0.0777748	0.745901	0.999864	0
Krtap1-4	-0.135412	0.414995	0.976758	0		-0.199918	0.230875	0.838376	0		-0.240355	0.117166	0.282162	0		0.0496542	0.75399	0.974329	0		0.0120713	0.939239	0.999187	0		-0.251535	0.117323	0.415561	0		0.161096	0.311856	0.687797	0		0.0168791	0.91512	0.987245	0		0.263847	0.100902	0.746349	0		0.0844334	0.775746	0.999864	0
Tspan1	0.541491	0.332666	0.955602	0		0.305955	0.582659	0.969156	0		0.114337	0.821959	0.903032	0		-1.51821	0.00640225	0.290717	0		-1.01868	0.0608462	0.611521	0		-0.288317	0.588384	0.835467	0		-1.9869	0.000528152	0.0117786	-1		0.0530867	0.920489	0.987765	0		-0.314617	0.55496	0.94262	0		-1.11441	0.266279	0.999864	0
Gm14401	0.818198	0.055111	0.682644	0		0.63212	0.134899	0.748081	0		1.51539	0.000255913	0.0156093	1		0.156762	0.694735	0.968175	0		0.0563462	0.887734	0.999187	0		0.166969	0.675993	0.880028	0		0.0496119	0.901075	0.972027	0		-0.0461915	0.907863	0.986153	0		-0.239157	0.549866	0.941851	0		0.0651192	0.9305	0.999864	0
Gm10610	0.300131	0.509362	0.994568	0		0.0277475	0.951236	0.999346	0		0.214106	0.60619	0.761419	0		-0.528485	0.227426	0.8219	0		-0.431322	0.323222	0.927109	0		-0.256119	0.556039	0.817041	0		0.114553	0.791978	0.939018	0		0.241782	0.578281	0.901201	0		0.571528	0.192409	0.807161	0		-0.00202568	0.99801	0.999864	0
Rexo2	0.0755414	0.447478	0.984884	0		-0.0670039	0.500152	0.950919	0		-0.108854	0.233322	0.4304	0		0.259026	0.00869253	0.327451	0		0.163659	0.0896762	0.698307	0		0.0406896	0.668243	0.876295	0		0.331681	0.00102635	0.0190637	0		0.0564735	0.552361	0.891543	0		0.123088	0.198618	0.81059	0		0.0502948	0.776932	0.999864	0
Amz1	-0.0478216	0.69543	0.999952	0		-0.000103961	0.99932	0.99985	0		-0.0995117	0.374489	0.574438	0		0.0711391	0.543278	0.941979	0		0.00538918	0.963194	0.999187	0		-0.0852837	0.466582	0.762402	0		0.362589	0.00316715	0.0418249	0		-0.225526	0.0585396	0.483234	0		0.131883	0.262218	0.848107	0		0.0207294	0.924415	0.999864	0
Uchl5	-0.0526682	0.572565	0.999431	0		-0.0241173	0.795819	0.992974	0		0.179913	0.0392514	0.148083	0		0.113103	0.208692	0.813114	0		0.0176974	0.842682	0.999187	0		0.101231	0.259646	0.595285	0		0.0558288	0.532089	0.831728	0		0.0942662	0.293406	0.766409	0		-0.00809243	0.927678	0.992406	0		0.128936	0.441047	0.999864	0
Esr1	0.142396	0.451934	0.98541	0		0.407667	0.0352256	0.515684	0		0.384817	0.0299107	0.126625	0		0.181432	0.317758	0.867555	0		-0.0168592	0.925612	0.999187	0		0.0550575	0.760547	0.917782	0		-0.117574	0.515961	0.824783	0		-0.00719186	0.968228	0.993994	0		0.129708	0.473837	0.921372	0		0.259952	0.443111	0.999864	0
Gm28353	-0.174948	0.707679	0.999952	0		0.528869	0.260072	0.862752	0		0.128362	0.763332	0.866066	0		-0.198269	0.657075	0.963206	0		0.0696508	0.875943	0.999187	0		-0.16147	0.71758	0.898853	0		-0.250352	0.575341	0.855464	0		-0.220283	0.621929	0.916956	0		0.0514493	0.908188	0.990352	0		-0.185334	0.824305	0.999864	0
Mthfd2l	-0.0518402	0.816156	0.999952	0		-0.184025	0.410868	0.93093	0		0.0459635	0.821557	0.902837	0		0.173204	0.418533	0.906185	0		0.408047	0.0608516	0.611521	0		0.218215	0.309167	0.64118	0		-0.149305	0.485167	0.806846	0		0.17178	0.42234	0.840033	0		0.0987243	0.643886	0.958083	0		0.629925	0.119549	0.999864	0
Akap17b	-0.05794	0.757194	0.999952	0		0.211067	0.26323	0.865813	0		0.581419	0.00137899	0.027116	0		0.047779	0.789878	0.979312	0		0.0789065	0.660109	0.998499	0		0.00534668	0.976202	0.993056	0		0.223569	0.21629	0.589624	0		0.232246	0.199295	0.690665	0		-0.163174	0.364868	0.890065	0		0.214051	0.524203	0.999864	0
Gm49448	0.0995561	0.618527	0.999952	0		-0.0672157	0.736535	0.98388	0		-0.160019	0.382609	0.582328	0		0.123179	0.520077	0.936363	0		-0.0110164	0.954018	0.999187	0		-0.214231	0.265543	0.601439	0		0.16939	0.37741	0.739527	0		-0.0214908	0.910442	0.986663	0		0.529532	0.00781392	0.499001	0		0.272262	0.447714	0.999864	0
Crnn	0.508454	0.0808665	0.742955	0		0.196596	0.49328	0.947629	0		0.00720402	0.978028	0.988552	0		-0.22812	0.406701	0.904497	0		-0.199591	0.467459	0.969024	0		0.0131671	0.961652	0.989147	0		-0.0648702	0.812809	0.945003	0		0.0677217	0.804749	0.962869	0		0.211015	0.442525	0.915544	0		0.553182	0.283444	0.999864	0
Mfsd7a	1.54186	0.000473181	0.104645	1		1.29098	0.00283495	0.234306	0		1.47329	0.000280188	0.0159216	1		0.757422	0.0589461	0.627054	0		0.570753	0.151108	0.799326	0		0.4087	0.301176	0.634593	0		1.11591	0.00651521	0.0694542	0		0.553786	0.163347	0.656372	0		0.157058	0.689596	0.966021	0		0.36613	0.618885	0.999864	0
Cdca4	0.23221	0.0801851	0.742454	0		0.0738157	0.57204	0.965442	0		0.245477	0.0442104	0.158935	0		0.275508	0.0315767	0.528451	0		0.333094	0.0101964	0.31751	0		0.241022	0.0584793	0.296066	0		-0.0594935	0.633947	0.884702	0		-0.0701773	0.574521	0.898995	0		0.00221499	0.985837	0.998527	0		0.131257	0.574616	0.999864	0
Alox12	-0.0116504	0.98316	0.999952	0		0.480156	0.386519	0.920656	0		0.289984	0.566186	0.731356	0		0.03126	0.952805	0.994118	0		0.0490979	0.92594	0.999187	0		-0.249497	0.63711	0.860199	0		-1.95959	0.000570711	0.0124382	-1		-0.28414	0.591247	0.906609	0		-0.81158	0.129736	0.774568	0		-1.48236	0.138819	0.999864	0
Notch1	0.128233	0.458067	0.986209	0		0.301945	0.0848879	0.651584	0		0.159232	0.314666	0.516822	0		0.152259	0.357997	0.887795	0		-0.235246	0.158295	0.809643	0		0.424642	0.0129438	0.135684	0		-0.262867	0.115929	0.430025	0		0.244651	0.142679	0.632226	0		-0.0541316	0.742776	0.975428	0		-0.0414048	0.893208	0.999864	0
Gm15529	0.20652	0.355908	0.958762	0		0.090566	0.684411	0.980647	0		-0.394867	0.0573435	0.183215	0		-0.226767	0.290179	0.857284	0		0.0563696	0.79138	0.999187	0		-0.47635	0.0295731	0.210701	0		0.152475	0.475413	0.800755	0		-0.211584	0.323289	0.783306	0		0.142491	0.504635	0.929819	0		-0.595461	0.14006	0.999864	0
Fbxo39	-0.128883	0.372783	0.966545	0		0.102138	0.479246	0.947629	0		-0.0263188	0.84148	0.913849	0		-0.116858	0.398166	0.900944	0		-0.202572	0.14626	0.792512	0		-0.108591	0.432121	0.736671	0		-0.0301924	0.826547	0.948806	0		-0.0854637	0.535856	0.887354	0		-0.142435	0.304046	0.864739	0		-0.167343	0.517101	0.999864	0
AB124611	0.00697236	0.940856	0.999952	0		-0.148387	0.119436	0.724759	0		-0.119077	0.170222	0.356241	0		0.00612695	0.945679	0.993838	0		0.126134	0.165368	0.818934	0		-0.250601	0.00750843	0.102192	0		0.219907	0.0179167	0.139803	0		-0.0416748	0.643447	0.923425	0		0.0663819	0.461777	0.919422	0		-0.189849	0.262544	0.999864	0
Adh6a	0.169588	0.738261	0.999952	0		-0.0757249	0.881325	0.997122	0		-0.303476	0.513757	0.691606	0		-1.57498	0.00220084	0.172911	0		-1.02671	0.0393	0.513679	0		-0.837333	0.0900342	0.366254	0		-1.92802	0.000258086	0.00695933	-1		-0.0106811	0.982441	0.996654	0		-0.678987	0.166725	0.79512	0		-0.723059	0.427586	0.999864	0
Plaat5	-0.0725641	0.774776	0.999952	0		-0.224226	0.378508	0.917536	0		0.163803	0.480798	0.665135	0		-0.061669	0.79938	0.980386	0		0.35881	0.143964	0.788649	0		0.167075	0.492121	0.77863	0		0.481829	0.0519493	0.273994	0		0.230449	0.344551	0.794339	0		0.209179	0.390483	0.901188	0		0.792379	0.0860317	0.999864	0
Unc13a	0.094558	0.645419	0.999952	0		0.168277	0.414086	0.931896	0		0.250386	0.186374	0.376984	0		-0.0195258	0.920812	0.992804	0		0.0358997	0.854995	0.999187	0		0.101902	0.604431	0.844473	0		-0.14603	0.45859	0.791642	0		0.153325	0.436599	0.846191	0		-0.0666027	0.734696	0.974133	0		-0.112317	0.759976	0.999864	0
Zfp938	0.0810171	0.529855	0.995755	0		0.0251753	0.844911	0.995561	0		-0.0183104	0.876286	0.93339	0		-0.150983	0.224032	0.820192	0		-0.030171	0.806487	0.999187	0		-0.121966	0.324584	0.654899	0		0.249276	0.0477867	0.260577	0		-0.138515	0.264014	0.747277	0		0.183309	0.141458	0.783175	0		0.404537	0.0842958	0.999864	0
Igsf1	0.307605	0.291287	0.945539	0		0.4246	0.147498	0.75855	0		0.161539	0.542555	0.714597	0		-0.29137	0.296134	0.860254	0		-0.250197	0.368869	0.942846	0		-0.0436693	0.874813	0.96029	0		-0.0838418	0.762375	0.929507	0		-0.0306085	0.912064	0.986985	0		-0.0807088	0.770993	0.97621	0		-0.139816	0.787507	0.999864	0
Tfr2	0.193286	0.351759	0.95811	0		-0.00463122	0.982111	0.999346	0		0.205956	0.278499	0.479155	0		-0.243593	0.221715	0.81889	0		-0.188193	0.343479	0.934616	0		0.000939399	0.996208	0.998789	0		-0.161781	0.414813	0.76336	0		-0.0780651	0.69311	0.936537	0		-0.342869	0.088017	0.741941	0		-0.3177	0.392202	0.999864	0
Kcnip1	0.0537676	0.779314	0.999952	0		-0.163978	0.394542	0.924685	0		-0.383138	0.0332472	0.134209	0		-0.209394	0.257406	0.838303	0		0.116254	0.527396	0.982017	0		-0.148661	0.419672	0.728023	0		0.332155	0.0755468	0.34189	0		-0.245854	0.184807	0.674295	0		0.164269	0.372939	0.892676	0		0.186483	0.587675	0.999864	0
Olfr181	0.195046	0.247214	0.919727	0		-0.0350943	0.833856	0.995117	0		-0.0855572	0.576399	0.739134	0		-0.0766349	0.632528	0.960217	0		-0.0279821	0.86124	0.999187	0		-0.306851	0.0603176	0.300428	0		0.222511	0.169086	0.524993	0		-0.219406	0.174984	0.667181	0		0.156903	0.329582	0.874045	0		0.0982105	0.743078	0.999864	0
Krt23	0.381621	0.487155	0.990515	0		0.195316	0.721543	0.983838	0		-0.0290269	0.953752	0.975477	0		-1.33661	0.0139934	0.396466	0		-0.731783	0.167486	0.820365	0		-0.306969	0.558821	0.818491	0		-1.92295	0.000643774	0.0136031	-1		0.124174	0.812742	0.963702	0		-0.375037	0.475541	0.92156	0		-1.45238	0.14367	0.999864	0
Armcx5	0.113666	0.448482	0.984884	0		0.162318	0.280718	0.874018	0		0.314008	0.0255423	0.115932	0		-0.0426935	0.765442	0.976239	0		-0.261847	0.0723487	0.651868	0		-0.0436033	0.7606	0.917782	0		-0.127162	0.376118	0.738981	0		0.367295	0.0132101	0.310401	0		0.00351412	0.980399	0.997782	0		0.191422	0.475669	0.999864	0
Gm3012	0.164762	0.65302	0.999952	0		0.378293	0.30435	0.888479	0		0.670082	0.0501375	0.169821	0		-0.362913	0.303132	0.86377	0		-0.408352	0.24735	0.886718	0		0.26438	0.451871	0.752469	0		-0.224198	0.52312	0.828394	0		0.721297	0.0442786	0.443796	0		0.0939514	0.78862	0.979018	0		0.463128	0.480997	0.999864	0
Clec12a	0.189767	0.468716	0.987601	0		0.722418	0.00791857	0.317944	0		0.553985	0.0241966	0.112489	0		-0.019977	0.936277	0.993733	0		0.117222	0.639386	0.996087	0		0.0455107	0.855497	0.955535	0		0.0896392	0.719976	0.915836	0		-0.370459	0.14307	0.633222	0		-0.147243	0.556446	0.942766	0		-0.145736	0.755348	0.999864	0
Gabbr2	0.541605	0.0129548	0.424427	0		0.254785	0.229498	0.837856	0		0.239194	0.217295	0.413617	0		0.188882	0.350289	0.884683	0		-0.165726	0.411955	0.954253	0		0.288233	0.156765	0.473497	0		-0.146156	0.468946	0.796799	0		0.155775	0.440386	0.847327	0		-0.0570609	0.776828	0.977679	0		0.153248	0.684214	0.999864	0
Cstdc5	0.556078	0.259504	0.926595	0		0.32476	0.508045	0.952977	0		-0.47043	0.2961	0.49719	0		-2.06663	6.54611e-05	0.0195032	-1		-1.50318	0.00242946	0.169691	0		-0.970782	0.0432052	0.255547	0		-1.54236	0.00191885	0.0297148	0		0.183651	0.695181	0.937069	0		-0.363032	0.439842	0.91328	0		-1.02565	0.24557	0.999864	0
Nppa	0.0828866	0.598927	0.999952	0		0.0593982	0.70603	0.98247	0		0.193883	0.182059	0.371888	0		-0.113695	0.451647	0.918419	0		0.0272714	0.856294	0.999187	0		0.0645246	0.668578	0.876449	0		0.0491788	0.744099	0.924738	0		-0.115421	0.444855	0.849444	0		-0.0437664	0.771402	0.976318	0		-0.235471	0.405054	0.999864	0
Mtmr3	0.0710784	0.753075	0.999952	0		-0.191011	0.399576	0.926783	0		-0.393617	0.0617132	0.191223	0		-0.234077	0.281946	0.851357	0		-0.107797	0.618376	0.996087	0		-0.263416	0.226793	0.562051	0		0.0701593	0.745565	0.925218	0		-0.57591	0.0103653	0.291212	0		0.100349	0.642775	0.958083	0		-0.0284528	0.943889	0.999864	0
Nfyb	0.116346	0.446782	0.984884	0		0.132001	0.388502	0.921701	0		0.352611	0.0144904	0.085422	0		0.182611	0.214611	0.816166	0		-0.00220216	0.987954	0.999326	0		0.0117343	0.935879	0.981694	0		-0.0339487	0.816003	0.946478	0		-0.202612	0.169398	0.662033	0		0.0113649	0.937893	0.994267	0		0.177541	0.516283	0.999864	0
Rnps1-ps	0.290158	0.256247	0.924082	0		0.1988	0.434821	0.936201	0		0.384516	0.102519	0.25921	0		-0.173718	0.475478	0.923526	0		0.390319	0.11308	0.749991	0		0.0576338	0.812364	0.939599	0		-0.183792	0.450423	0.786316	0		0.0688031	0.776915	0.955926	0		-0.169053	0.487343	0.924468	0		-0.332579	0.465305	0.999864	0
Lrrn3	-0.12228	0.796146	0.999952	0		0.0867539	0.854547	0.995561	0		-0.0849897	0.844227	0.915349	0		-0.14386	0.750826	0.974329	0		-0.270911	0.550463	0.985487	0		-0.379514	0.403897	0.717833	0		-1.90948	0.000121146	0.00387201	-1		0.247684	0.585018	0.904061	0		-0.87771	0.057925	0.705558	0		-0.710001	0.403901	0.999864	0
Gm8712	0.146276	0.322092	0.955602	0		-0.011089	0.939829	0.998893	0		0.191167	0.159221	0.341874	0		0.218911	0.124464	0.739116	0		0.118738	0.40019	0.951937	0		0.0757131	0.590762	0.836966	0		0.132415	0.348623	0.718163	0		0.234636	0.100298	0.571567	0		0.0225919	0.872333	0.986937	0		-0.123931	0.637882	0.999864	0
Gm37441	0.0116672	0.969269	0.999952	0		-0.0664626	0.826338	0.995117	0		0.243709	0.380703	0.580476	0		0.122358	0.673174	0.965705	0		0.077875	0.788226	0.999187	0		0.131845	0.649525	0.866509	0		-0.32065	0.271845	0.652901	0		0.0571545	0.843686	0.970541	0		-0.244766	0.400237	0.901809	0		-0.32369	0.551289	0.999864	0
Slc52a3	0.0917726	0.581411	0.999431	0		0.0476332	0.774478	0.989405	0		0.400083	0.0111605	0.0734638	0		-0.00792124	0.960269	0.99517	0		-0.0185622	0.907075	0.999187	0		0.290845	0.0725872	0.328043	0		-0.0668788	0.674355	0.900871	0		0.500667	0.00280073	0.25148	0		-0.0480345	0.762703	0.97602	0		-0.0217903	0.941608	0.999864	0
Skil	-0.0213974	0.881933	0.999952	0		0.151596	0.295668	0.884822	0		0.460459	0.00102566	0.0248428	0		-0.0592238	0.667787	0.964753	0		-0.241158	0.0854538	0.690079	0		0.022128	0.872484	0.959837	0		0.0592612	0.66759	0.898698	0		0.146027	0.292509	0.76592	0		-0.145481	0.294295	0.861932	0		0.11263	0.662641	0.999864	0
Vmn1r195	0.226975	0.536401	0.997775	0		-0.0439593	0.904475	0.997361	0		-1.53993	3.59424e-05	0.00938424	-1		-0.975522	0.00771592	0.311777	0		-0.0244825	0.944311	0.999187	0		-1.92269	2.00693e-06	0.000360459	-1		0.137977	0.69409	0.907814	0		-0.568802	0.110085	0.584633	0		0.268455	0.445312	0.916335	0		-0.386072	0.556821	0.999864	0
Phb	0.0891921	0.463446	0.986739	0		-0.02257	0.852391	0.995561	0		0.224965	0.0472625	0.1646	0		0.0784834	0.499973	0.931024	0		0.0776929	0.504279	0.978343	0		0.0835766	0.472723	0.767993	0		-0.0415602	0.720445	0.916169	0		0.182879	0.120162	0.59846	0		-0.0890249	0.444532	0.916335	0		-0.150177	0.490302	0.999864	0
Prkag1	0.00108516	0.993007	0.999952	0		0.0651952	0.599053	0.969156	0		0.248291	0.0325946	0.133051	0		0.126785	0.287665	0.854334	0		-0.0226814	0.848201	0.999187	0		0.164913	0.168537	0.489348	0		-0.171983	0.151399	0.495089	0		-0.182555	0.128371	0.612497	0		-0.0665493	0.574981	0.947308	0		0.0191403	0.931184	0.999864	0
Gm48668	-0.0938284	0.557285	0.999431	0		-0.000675316	0.996623	0.999637	0		0.187267	0.203302	0.397012	0		0.113112	0.460209	0.920134	0		0.169951	0.269034	0.901379	0		0.362418	0.0213433	0.177013	0		-0.271371	0.0807551	0.354232	0		-0.241293	0.119146	0.597525	0		-0.0621174	0.684412	0.966021	0		-0.151142	0.597308	0.999864	0
Olfr53	-0.0446351	0.769712	0.999952	0		-0.0695722	0.648398	0.974204	0		-0.0498766	0.720467	0.839194	0		0.125209	0.392534	0.9003	0		-0.0575027	0.693598	0.999187	0		-0.100862	0.490332	0.777841	0		-0.0414687	0.776225	0.934411	0		-0.240341	0.104526	0.577979	0		-0.160554	0.274189	0.851393	0		0.040596	0.881722	0.999864	0
Btla	0.173664	0.307763	0.950404	0		0.12493	0.461837	0.942085	0		0.218088	0.163285	0.347554	0		0.149078	0.359652	0.88827	0		-0.0254904	0.874958	0.999187	0		0.0965715	0.551807	0.815588	0		0.501714	0.00322996	0.0423007	0		0.234038	0.153248	0.64545	0		0.159042	0.328763	0.874045	0		0.772164	0.0138778	0.999864	0
Gm9409	-0.131208	0.356414	0.958762	0		0.120922	0.395022	0.924685	0		0.269299	0.042151	0.154217	0		-0.0799382	0.55595	0.944666	0		-0.37103	0.00852171	0.295556	0		0.0518035	0.702422	0.891688	0		-0.121867	0.370577	0.735669	0		0.165372	0.226125	0.715934	0		-0.206122	0.133151	0.779485	0		0.0777101	0.759274	0.999864	0
Grb14	0.607484	0.251539	0.921197	0		-0.000601732	0.999087	0.99985	0		0.0529288	0.912297	0.952334	0		-3.36815e-05	0.999947	0.999999	0		-0.291527	0.563031	0.986766	0		-0.868453	0.089636	0.36567	0		0.194777	0.698886	0.90946	0		1.04216	0.0431441	0.441258	0		0.260371	0.605339	0.952696	0		-1.51688	0.112283	0.999864	0
Ccdc93	-0.00878821	0.944615	0.999952	0		0.0929584	0.463805	0.942311	0		0.321008	0.0077163	0.0603269	0		0.164281	0.179225	0.786495	0		-0.00543861	0.964164	0.999187	0		0.0891644	0.462745	0.759698	0		-0.0960564	0.429117	0.774283	0		0.0792111	0.513895	0.879592	0		-0.0291808	0.809563	0.981826	0		0.193749	0.394213	0.999864	0
Nudt2	-0.181697	0.4658	0.987601	0		0.115754	0.64159	0.974204	0		0.10617	0.640413	0.786236	0		0.341656	0.155336	0.762052	0		-0.11803	0.619949	0.996087	0		0.114425	0.630646	0.856704	0		-0.420813	0.081867	0.357076	0		-0.134304	0.572707	0.898501	0		-0.669298	0.00694891	0.498985	0		-0.381985	0.392272	0.999864	0
Efcab12	0.30479	0.257863	0.925654	0		0.539421	0.0485629	0.565774	0		0.105265	0.667012	0.803594	0		-0.474442	0.0688985	0.651133	0		-0.496739	0.0572764	0.599261	0		-0.0892574	0.727401	0.903115	0		-0.212212	0.408745	0.759506	0		-0.037342	0.883985	0.980388	0		-0.0168148	0.947607	0.99515	0		0.123394	0.796663	0.999864	0
Cdkl5	0.399701	0.448562	0.984884	0		0.0545126	0.917402	0.997704	0		-0.0808	0.866451	0.927841	0		-1.56962	0.0031052	0.201498	0		-1.2501	0.0164213	0.375462	0		-1.83084	0.000698744	0.0273142	-1		-0.309133	0.539721	0.836148	0		0.364976	0.469454	0.860288	0		-0.50307	0.320101	0.872515	0		-0.0374066	0.968289	0.999864	0
Cyp3a59	0.566278	0.356398	0.958762	0		1.02385	0.0992101	0.688832	0		0.242404	0.664527	0.802126	0		-0.641767	0.275695	0.847736	0		-0.217118	0.710548	0.999187	0		-0.94938	0.109778	0.402753	0		0.112802	0.847014	0.955902	0		-0.0995183	0.864839	0.97654	0		0.00315469	0.995694	0.999295	0		-0.23209	0.831975	0.999864	0
Gm19705	0.0715131	0.554214	0.999431	0		0.0150525	0.900735	0.997361	0		-0.00485431	0.964892	0.982065	0		-0.0575212	0.618868	0.958231	0		-0.0192154	0.867851	0.999187	0		-0.112798	0.331247	0.661115	0		-0.0146207	0.899248	0.971285	0		-0.00555767	0.961611	0.993058	0		-0.0793058	0.493357	0.925349	0		-0.118784	0.583055	0.999864	0
Gm9611	0.215385	0.734531	0.999952	0		-0.0666907	0.916325	0.997669	0		-0.297438	0.608711	0.763156	0		-0.031904	0.958108	0.994961	0		-0.290447	0.632969	0.996087	0		-0.265013	0.662957	0.873178	0		-0.0401118	0.947345	0.985662	0		-0.158109	0.794698	0.961111	0		0.325252	0.592932	0.950789	0		1.20833	0.290847	0.999864	0
Gm16223	0.502631	0.0521395	0.678314	0		0.371797	0.146933	0.757835	0		0.180213	0.437801	0.62994	0		0.0411391	0.865217	0.986925	0		-0.286357	0.241047	0.883908	0		-0.142588	0.557042	0.81764	0		-0.00189882	0.993748	0.998435	0		0.108162	0.655717	0.926422	0		0.106261	0.661375	0.961836	0		0.454608	0.318744	0.999864	0
Metap1d	0.0457169	0.729779	0.999952	0		0.00435013	0.973762	0.999346	0		0.164891	0.177072	0.365556	0		0.181398	0.156538	0.764003	0		0.109266	0.389961	0.947467	0		0.15229	0.232685	0.568056	0		-0.406718	0.00233193	0.0337476	0		-0.112714	0.375306	0.812753	0		-0.153707	0.228437	0.832522	0		0.20759	0.38271	0.999864	0
Kctd14	-0.010411	0.937353	0.999952	0		-0.181048	0.176208	0.791382	0		-0.242589	0.0500131	0.169502	0		-0.238892	0.0646071	0.637031	0		0.150128	0.23996	0.883908	0		-0.285378	0.0285335	0.206257	0		0.370226	0.00524822	0.0596796	0		0.0395472	0.755163	0.951557	0		0.236716	0.0669862	0.719315	0		0.0191614	0.935598	0.999864	0
4930565N06Rik	-0.202932	0.72281	0.999952	0		0.49675	0.387021	0.920656	0		-0.142637	0.784955	0.879773	0		0.0660705	0.903876	0.991261	0		-0.250817	0.647011	0.997931	0		0.499278	0.363786	0.686609	0		-0.225433	0.680579	0.902465	0		0.1098	0.840959	0.969829	0		-0.0165898	0.975807	0.996991	0		-0.78839	0.442711	0.999864	0
Tpt1-ps6	-0.0287088	0.612733	0.999952	0		-0.0550311	0.333795	0.90235	0		-0.0945432	0.0729836	0.210456	0		-0.143448	0.0108046	0.358066	0		-0.0616123	0.259064	0.895878	0		-0.145922	0.00960532	0.117183	0		-0.0434175	0.424733	0.771251	0		0.00540522	0.920555	0.987765	0		0.0144176	0.79029	0.979124	0		0.00912579	0.928282	0.999864	0
Prss37	0.0912906	0.597962	0.999952	0		-0.139512	0.421295	0.932678	0		-0.39585	0.015436	0.0883424	0		-0.383247	0.024435	0.482976	0		0.128517	0.43871	0.958182	0		-0.50214	0.00383242	0.0696414	0		0.22198	0.183988	0.546346	0		-0.148699	0.370817	0.810131	0		0.157219	0.344297	0.878133	0		-0.299946	0.334939	0.999864	0
Traf2	0.0433808	0.830089	0.999952	0		0.213029	0.29491	0.883943	0		0.231672	0.213841	0.409913	0		-0.364885	0.0643466	0.637031	0		-0.148266	0.444822	0.959678	0		-0.188807	0.331553	0.661439	0		-0.127323	0.511358	0.822589	0		0.0697661	0.718493	0.942805	0		-0.0959862	0.620162	0.955126	0		0.0175495	0.961314	0.999864	0
Marchf1	0.0458601	0.685607	0.999952	0		0.0124504	0.91241	0.997361	0		0.0828309	0.424967	0.619155	0		-0.145259	0.184268	0.793786	0		-0.0722336	0.505869	0.978599	0		-0.273884	0.0145711	0.145248	0		0.0593816	0.584128	0.86089	0		-0.129655	0.235025	0.722899	0		0.0537437	0.620212	0.955126	0		0.0503666	0.803748	0.999864	0
Apon	-0.193529	0.606929	0.999952	0		1.15562	0.00342497	0.247715	0		0.613341	0.0792328	0.221916	0		-0.330225	0.360522	0.888539	0		-0.421137	0.244975	0.885094	0		-0.450287	0.214328	0.547066	0		-0.387897	0.283665	0.664361	0		-0.689827	0.0600426	0.488204	0		-0.611954	0.0938797	0.744572	0		-0.741	0.273762	0.999864	0
Elf3	0.0755913	0.877636	0.999952	0		0.0706005	0.885655	0.997122	0		-0.172534	0.70082	0.826457	0		-0.743144	0.119017	0.730975	0		-0.241297	0.608039	0.995465	0		0.0872219	0.852722	0.954694	0		-1.89686	0.000208807	0.00587464	-1		0.251855	0.592483	0.907003	0		-0.451003	0.339653	0.87656	0		-1.52343	0.0885138	0.999864	0
Angpt1	-0.145028	0.736357	0.999952	0		0.291257	0.49984	0.950627	0		0.155392	0.693142	0.82106	0		-0.349878	0.397716	0.900851	0		-0.196765	0.633342	0.996087	0		-0.219292	0.595096	0.838831	0		-1.86282	4.62991e-05	0.00190072	-1		0.405231	0.328045	0.785755	0		-0.577333	0.165978	0.79465	0		-0.631714	0.414254	0.999864	0
Olfr782	0.298125	0.458126	0.986209	0		0.324458	0.419665	0.932615	0		-0.209655	0.567586	0.732365	0		-0.0601389	0.875339	0.988305	0		-0.669184	0.0860758	0.69292	0		-0.00989045	0.979414	0.993964	0		-0.0798807	0.834951	0.952305	0		0.283545	0.460842	0.856977	0		0.0816359	0.83138	0.983858	0		0.271458	0.70524	0.999864	0
1700029I15Rik	0.0235467	0.905644	0.999952	0		0.35505	0.0790979	0.635945	0		0.200366	0.273047	0.47297	0		-0.310897	0.107098	0.72369	0		-0.354821	0.0671034	0.636108	0		-0.0421363	0.824607	0.944365	0		0.157803	0.408253	0.759467	0		0.205167	0.283583	0.760406	0		-0.0621653	0.743773	0.975428	0		0.020224	0.954646	0.999864	0
Slc30a8	0.565549	0.221787	0.903309	0		0.650053	0.161363	0.776178	0		0.609875	0.150788	0.329846	0		0.130256	0.766853	0.976239	0		-0.467102	0.290567	0.911269	0		-0.611748	0.168251	0.488832	0		-0.089197	0.839065	0.953551	0		0.0803992	0.854746	0.974318	0		-0.00869095	0.984209	0.998198	0		-0.430205	0.601066	0.999864	0
Spen	-0.198016	0.155836	0.848116	0		-0.0799254	0.562988	0.96375	0		-0.0273506	0.828269	0.906569	0		0.00333315	0.97985	0.997033	0		0.0224171	0.86514	0.999187	0		0.227379	0.090147	0.366268	0		-0.269638	0.0458694	0.254385	0		0.10253	0.438793	0.846627	0		-0.169367	0.203563	0.814832	0		0.0890109	0.718661	0.999864	0
Gm42688	0.0165712	0.883208	0.999952	0		0.0452865	0.688313	0.981896	0		-0.00491228	0.961994	0.980317	0		0.0411887	0.70297	0.969635	0		-0.0178237	0.86885	0.999187	0		-0.0255044	0.813251	0.939707	0		-0.0142989	0.89461	0.970255	0		0.168259	0.124076	0.606567	0		0.0642128	0.552674	0.942007	0		0.15319	0.449528	0.999864	0
Ttll11	-0.245989	0.614852	0.999952	0		0.144057	0.768024	0.988853	0		0.159063	0.72165	0.83965	0		-0.222949	0.633613	0.960567	0		-0.391066	0.404461	0.95373	0		-0.292369	0.532338	0.803937	0		-1.84962	0.000268516	0.00717326	-1		0.394345	0.400566	0.827953	0		-1.06778	0.0265693	0.63153	0		-1.5725	0.077496	0.999864	0
Nxf2	-0.146204	0.500284	0.993203	0		-0.179476	0.408606	0.930252	0		-0.237915	0.232706	0.42985	0		-0.391939	0.0634569	0.637031	0		-0.198506	0.340141	0.934353	0		-0.234569	0.260643	0.595787	0		-0.199702	0.337271	0.709187	0		-0.468774	0.0276836	0.377292	0		-0.150072	0.469831	0.920817	0		-0.00342549	0.992943	0.999864	0
Acvr1b	-0.0904502	0.469176	0.987601	0		-0.175246	0.164215	0.778604	0		0.0618436	0.587682	0.746751	0		0.137338	0.252886	0.836719	0		-0.0534803	0.654097	0.998244	0		0.0151864	0.898646	0.968162	0		-0.027193	0.819624	0.94687	0		-0.0308775	0.795711	0.961267	0		0.253455	0.038102	0.683028	0		0.571931	0.0133329	0.999864	0
Cldn19	-0.0516016	0.851543	0.999952	0		-0.136742	0.620363	0.971653	0		-0.670098	0.0104825	0.0711901	0		0.0149463	0.954816	0.994426	0		0.0531949	0.840221	0.999187	0		-0.453943	0.0905637	0.366998	0		0.0388085	0.883052	0.96891	0		-0.0566481	0.830008	0.967942	0		0.34464	0.19571	0.809604	0		-0.0572842	0.907599	0.999864	0
Lcor	-0.0991756	0.355078	0.95863	0		-0.0221674	0.835485	0.995117	0		0.124577	0.205679	0.399521	0		-0.178263	0.0861144	0.687685	0		-0.272375	0.0102553	0.317868	0		-0.146508	0.156135	0.472374	0		-0.0831988	0.416985	0.764298	0		-0.029697	0.771301	0.955189	0		0.00966434	0.924605	0.991936	0		0.0981819	0.607847	0.999864	0
Serpina6	0.478902	0.398387	0.972918	0		1.14046	0.048512	0.565774	0		0.468049	0.366787	0.568395	0		-0.270897	0.616647	0.958161	0		-0.25422	0.638446	0.996087	0		0.137286	0.799509	0.93419	0		0.012784	0.981124	0.995576	0		0.507446	0.350176	0.798028	0		-0.402455	0.457856	0.918572	0		-0.200446	0.842852	0.999864	0
Rpl7a-ps14	0.0524633	0.607958	0.999952	0		0.0156003	0.878595	0.997122	0		0.161828	0.0881781	0.236397	0		0.112061	0.254991	0.836719	0		-0.0445081	0.649144	0.997951	0		0.0705665	0.47151	0.766527	0		-0.0943926	0.336606	0.708875	0		-0.0486028	0.619406	0.916661	0		-0.189925	0.0569869	0.705558	0		-0.0229299	0.90019	0.999864	0
Csnk1a1	-0.148647	0.118686	0.802032	0		-0.0173407	0.853576	0.995561	0		0.127674	0.141923	0.318061	0		-0.076073	0.399324	0.900944	0		-0.116781	0.198161	0.848865	0		-0.0306397	0.733386	0.906054	0		0.0612718	0.496623	0.81257	0		0.160056	0.0802271	0.540673	0		0.0299372	0.739266	0.974756	0		0.242208	0.154583	0.999864	0
Sec14l2	0.179102	0.603836	0.999952	0		0.0625428	0.856015	0.995561	0		0.283257	0.37073	0.57142	0		-0.360344	0.277824	0.849265	0		-0.206876	0.531376	0.982294	0		-0.44725	0.179586	0.504264	0		0.65121	0.05337	0.279217	0		0.08347	0.80025	0.961778	0		0.328119	0.322504	0.872974	0		0.514196	0.406474	0.999864	0
Rhox4b	0.0507896	0.881788	0.999952	0		0.410603	0.233101	0.839683	0		0.506935	0.109591	0.270195	0		-0.0917518	0.778987	0.977673	0		-0.421276	0.201621	0.855335	0		0.202095	0.537195	0.80635	0		-0.243768	0.457146	0.790762	0		0.134093	0.681853	0.932638	0		-0.311165	0.343521	0.877049	0		-0.275235	0.65295	0.999864	0
Pura	-0.0965331	0.336374	0.955602	0		-0.158793	0.117008	0.720494	0		0.104036	0.25794	0.457841	0		-0.0326983	0.732437	0.974001	0		-0.00267863	0.977642	0.999326	0		0.0180433	0.850294	0.95375	0		-0.179634	0.0653337	0.316568	0		-0.136399	0.158289	0.650665	0		-0.210058	0.0323313	0.65642	0		0.0918724	0.607931	0.999864	0
Pa2g4	-0.161747	0.281904	0.938379	0		0.0624876	0.675897	0.979078	0		0.261602	0.0603496	0.188684	0		0.0893311	0.53275	0.938872	0		0.0118685	0.933802	0.999187	0		0.0298953	0.834309	0.947548	0		0.133954	0.350905	0.719517	0		0.10087	0.481456	0.864427	0		0.0968352	0.499071	0.927707	0		0.0510503	0.848573	0.999864	0
Zscan21	-0.22726	0.0494877	0.667668	0		-0.289925	0.0133924	0.375734	0		-0.107703	0.300597	0.502159	0		0.0343995	0.750823	0.974329	0		0.0724596	0.504403	0.978343	0		0.107197	0.324797	0.655262	0		-0.0225968	0.834707	0.952305	0		-0.0287292	0.790812	0.959641	0		-0.0414775	0.701873	0.969104	0		0.272941	0.182256	0.999864	0
Gm21976	0.376687	0.388468	0.971587	0		0.203791	0.639788	0.974113	0		0.170499	0.668298	0.804565	0		-0.244785	0.557188	0.944666	0		0.833827	0.0501065	0.568816	0		0.129898	0.755071	0.916049	0		-0.461529	0.270806	0.651464	0		-0.0204462	0.960815	0.992899	0		-0.305277	0.464609	0.919422	0		-0.474376	0.543195	0.999864	0
Eif4a3	-0.0221253	0.873468	0.999952	0		-0.0240168	0.862757	0.996813	0		0.14136	0.268888	0.468592	0		0.300802	0.0277773	0.507972	0		0.280034	0.0397956	0.516163	0		0.101722	0.445633	0.747446	0		-0.13889	0.299069	0.678403	0		-0.0332009	0.80283	0.962164	0		-0.103087	0.439594	0.913142	0		-0.101461	0.683557	0.999864	0
Kctd7	-0.266721	0.457441	0.985951	0		-0.290641	0.418385	0.932615	0		-0.198979	0.543742	0.715428	0		0.142959	0.676591	0.965705	0		0.0117469	0.972631	0.999187	0		0.114608	0.737989	0.90795	0		-0.3022	0.379557	0.740791	0		0.199682	0.560519	0.894021	0		0.237602	0.488908	0.924557	0		0.00601648	0.992506	0.999864	0
G2e3	-0.222486	0.113024	0.796453	0		-0.0869576	0.530654	0.959087	0		0.263259	0.0421067	0.154115	0		0.036157	0.784891	0.978397	0		-0.166675	0.212195	0.86504	0		0.0105772	0.936333	0.981771	0		-0.0593396	0.654417	0.893179	0		-0.342267	0.0126572	0.307131	0		-0.134439	0.312789	0.868829	0		0.0961056	0.69829	0.999864	0
Nxph2	0.0845545	0.867579	0.999952	0		0.750075	0.143962	0.757238	0		0.413773	0.374101	0.574065	0		0.146349	0.763051	0.975927	0		0.321804	0.508235	0.978612	0		0.935674	0.058886	0.29705	0		-0.0814798	0.866656	0.963079	0		0.823098	0.0950498	0.564518	0		0.00234311	0.996147	0.999348	0		-0.45696	0.615179	0.999864	0
Mecom	-0.0987297	0.728528	0.999952	0		0.0435999	0.878114	0.997122	0		0.150639	0.562787	0.728986	0		0.240116	0.379484	0.897135	0		-0.0189744	0.944389	0.999187	0		0.157282	0.563855	0.821397	0		0.0085308	0.974981	0.992744	0		0.25434	0.35216	0.798776	0		-0.596069	0.0328139	0.657207	0		-0.429206	0.400896	0.999864	0
Scgb2b20	0.311821	0.482533	0.989546	0		-0.0587967	0.894353	0.997192	0		-1.53944	0.000429982	0.01809	-1		-1.18449	0.00747297	0.307313	0		0.401816	0.345491	0.935898	0		-1.78793	0.000120003	0.00894063	-1		0.105124	0.804088	0.942481	0		-0.590907	0.167975	0.661252	0		0.300655	0.479225	0.922592	0		-0.597974	0.452105	0.999864	0
Aldh3b3	0.0586633	0.819884	0.999952	0		-0.0308451	0.904684	0.997361	0		-0.202986	0.390543	0.588697	0		-0.478077	0.0574699	0.623468	0		-0.347073	0.16375	0.816761	0		-0.400036	0.109745	0.402706	0		0.471722	0.0607283	0.302529	0		0.0600418	0.807595	0.963577	0		0.549472	0.0300451	0.648485	0		0.345055	0.455695	0.999864	0
Igtp	-0.00621146	0.975371	0.999952	0		0.135818	0.500768	0.951278	0		0.384253	0.0413932	0.152743	0		0.382913	0.0517097	0.605907	0		0.50497	0.0115136	0.328988	0		0.303275	0.120345	0.420175	0		0.570707	0.0046785	0.0551334	0		-0.0149363	0.938164	0.990396	0		-0.0753699	0.695699	0.966952	0		-0.222888	0.536934	0.999864	0
Cyp27b1	0.154541	0.557224	0.999431	0		-0.242489	0.358424	0.910131	0		-0.444148	0.0695915	0.204574	0		-0.166273	0.50949	0.933672	0		0.20099	0.425774	0.956864	0		-0.397715	0.118826	0.417447	0		-0.0246945	0.921768	0.978408	0		-0.476058	0.06345	0.497397	0		-0.0115249	0.963442	0.995649	0		-0.776494	0.104006	0.999864	0
Flt4	0.156003	0.686856	0.999952	0		-0.00257737	0.994681	0.999346	0		0.231783	0.512909	0.690885	0		0.0821698	0.82428	0.984437	0		-0.458987	0.21878	0.867492	0		0.377634	0.310268	0.642313	0		0.0327516	0.92946	0.980471	0		0.100624	0.785719	0.958433	0		0.0135105	0.970869	0.996385	0		-0.332535	0.63136	0.999864	0
Map6d1	-0.0280668	0.896487	0.999952	0		-0.436545	0.0479527	0.56492	0		-0.327025	0.102465	0.259105	0		-0.344946	0.100001	0.715082	0		-0.128925	0.533164	0.982294	0		-0.359402	0.0869845	0.360221	0		-0.246312	0.236587	0.612903	0		-0.111232	0.590599	0.906605	0		-0.196333	0.344047	0.878133	0		-0.301307	0.436861	0.999864	0
Arhgap5	-0.211699	0.307151	0.950109	0		-0.197339	0.340748	0.904763	0		0.184098	0.330945	0.533393	0		0.0318797	0.871579	0.988091	0		-0.165303	0.403728	0.953675	0		-0.143277	0.468794	0.764079	0		-0.454116	0.0252712	0.175399	0		-0.404638	0.044966	0.44631	0		-0.295727	0.138622	0.782595	0		-0.218019	0.555303	0.999864	0
Rab5a	0.0614621	0.401829	0.973058	0		0.104296	0.15793	0.772234	0		0.0706836	0.292598	0.493617	0		0.0206872	0.767282	0.976239	0		0.00886457	0.899051	0.999187	0		-0.00613202	0.930068	0.979644	0		-0.0886889	0.208451	0.579813	0		0.0219545	0.75349	0.95114	0		0.0145508	0.835071	0.984289	0		0.0307729	0.813941	0.999864	0
Stkld1	0.559132	0.111048	0.795768	0		-0.131013	0.704997	0.98247	0		0.274111	0.387783	0.586294	0		0.277826	0.402986	0.902021	0		0.103491	0.754581	0.999187	0		0.905206	0.00858862	0.109435	0		0.546831	0.10361	0.403997	0		0.157155	0.635248	0.92127	0		0.356086	0.285008	0.858736	0		-0.12477	0.840295	0.999864	0
Lrrc74b	0.397838	0.132513	0.814606	0		0.323712	0.218954	0.829837	0		0.0384897	0.871859	0.930958	0		-0.250322	0.319056	0.868908	0		0.347001	0.169407	0.823536	0		-0.218915	0.38291	0.703291	0		0.125323	0.616387	0.876396	0		-0.0324026	0.896801	0.983188	0		0.207915	0.407072	0.904366	0		0.0177846	0.969643	0.999864	0
Arhgap21	0.0302665	0.798546	0.999952	0		0.126786	0.287948	0.878838	0		0.0590545	0.586343	0.74585	0		-0.043254	0.703202	0.969635	0		0.0380372	0.73754	0.999187	0		0.0476259	0.674896	0.879744	0		0.000982286	0.993091	0.998337	0		0.132177	0.247551	0.734239	0		0.0680452	0.549412	0.941851	0		0.0589907	0.781123	0.999864	0
Kifc5c-ps	0.0435765	0.714928	0.999952	0		-0.0412274	0.729656	0.983838	0		-0.181484	0.101012	0.257014	0		0.0591268	0.604804	0.956383	0		0.165475	0.151724	0.800023	0		-0.00168335	0.988227	0.99654	0		-0.0934747	0.414351	0.763105	0		-0.116514	0.309955	0.775965	0		-0.0992135	0.386514	0.899549	0		-0.329263	0.127929	0.999864	0
Astx6	0.319665	0.126021	0.80758	0		0.353966	0.0911939	0.668778	0		0.293876	0.123876	0.292235	0		-0.0424043	0.829829	0.984997	0		-0.095985	0.626998	0.996087	0		-0.129687	0.511919	0.791344	0		0.0638979	0.746128	0.925631	0		0.198819	0.316271	0.779288	0		0.199214	0.315322	0.870122	0		0.139569	0.705501	0.999864	0
Tmem170b	0.190951	0.375935	0.969022	0		0.201338	0.350764	0.907766	0		0.596834	0.00377437	0.0435618	0		0.304019	0.143816	0.753195	0		0.537844	0.0116364	0.329614	0		0.139875	0.497106	0.781501	0		-0.167916	0.415512	0.763375	0		-0.0120277	0.953315	0.991749	0		-0.184603	0.371084	0.891947	0		0.0404037	0.916283	0.999864	0
Lipe	0.569106	0.0769588	0.736856	0		0.318144	0.316811	0.897676	0		0.216901	0.454078	0.643483	0		0.244888	0.419734	0.906185	0		0.267958	0.377645	0.944581	0		0.242328	0.424575	0.73173	0		-0.0734161	0.808214	0.943408	0		-0.247466	0.414894	0.836256	0		0.0640648	0.83224	0.983905	0		0.843176	0.141031	0.999864	0
Aldh2	0.0469381	0.871307	0.999952	0		0.341314	0.242587	0.848659	0		0.219456	0.409112	0.605451	0		0.165878	0.550441	0.943103	0		0.020536	0.940948	0.999187	0		-0.455796	0.105561	0.395727	0		-0.437041	0.120231	0.439345	0		0.37329	0.182766	0.672618	0		-0.34976	0.211332	0.823317	0		-0.370244	0.476626	0.999864	0
Fer1l6	0.285407	0.142361	0.831755	0		0.094167	0.624555	0.972285	0		0.153027	0.385607	0.58441	0		0.0726303	0.69309	0.968141	0		0.255644	0.169031	0.823058	0		-0.0840657	0.647912	0.865348	0		0.0591137	0.747972	0.926343	0		0.273497	0.141805	0.631943	0		0.157027	0.395055	0.901506	0		-0.436278	0.208811	0.999864	0
Gm5224	0.352114	0.0862465	0.753977	0		0.456666	0.0277739	0.477999	0		0.458059	0.0163117	0.0912982	0		-0.00472388	0.980483	0.997033	0		-0.0248736	0.897514	0.999187	0		-0.18819	0.332376	0.661906	0		0.23776	0.222166	0.596118	0		0.372834	0.058581	0.483234	0		0.477546	0.0167411	0.586495	0		0.665802	0.0705182	0.999864	0
Ighv1-54	0.308235	0.152809	0.845149	0		0.432487	0.0472464	0.563853	0		0.467671	0.0199519	0.101789	0		0.105607	0.605043	0.956385	0		0.0189957	0.925775	0.999187	0		-0.216237	0.291974	0.627203	0		0.290832	0.15849	0.507835	0		0.288648	0.16157	0.653163	0		0.21164	0.302226	0.863572	0		0.345238	0.367658	0.999864	0
Dvl2	0.0646396	0.735753	0.999952	0		0.341686	0.0794816	0.637301	0		0.253585	0.152	0.331634	0		-0.326706	0.0797076	0.671745	0		-0.271726	0.142837	0.787473	0		0.0983758	0.591808	0.837188	0		-0.0789932	0.666599	0.898461	0		0.0933777	0.610712	0.914466	0		-0.0617721	0.736088	0.974411	0		0.0201272	0.953162	0.999864	0
Gm10646	0.140273	0.774479	0.999952	0		1.5491	0.00268792	0.229111	0		0.328881	0.463521	0.651185	0		-0.961118	0.0449863	0.591415	0		-0.747548	0.115594	0.755005	0		-0.0541084	0.908012	0.97176	0		0.647191	0.171577	0.529602	0		0.274856	0.557998	0.893404	0		0.352517	0.453027	0.91801	0		0.24836	0.776885	0.999864	0
Vmn2r59	-0.303763	0.457631	0.985951	0		0.406903	0.320973	0.89882	0		-0.380163	0.310458	0.512698	0		0.252498	0.518467	0.935883	0		0.124062	0.750605	0.999187	0		0.909129	0.0236883	0.187289	0		-0.317091	0.418069	0.76549	0		-0.171426	0.660696	0.927537	0		-0.0214389	0.956173	0.995649	0		-0.459454	0.529924	0.999864	0
Sft2d1	0.236779	0.0670369	0.714541	0		0.282804	0.0299908	0.491568	0		0.187889	0.110157	0.271126	0		0.0985194	0.418589	0.906185	0		-0.0154386	0.898766	0.999187	0		0.157844	0.197588	0.526796	0		0.0976213	0.422812	0.769674	0		0.194162	0.114717	0.591824	0		-0.00617266	0.95943	0.995649	0		0.0659533	0.771518	0.999864	0
Reg4	0.0575278	0.934187	0.999952	0		0.048695	0.944273	0.998893	0		0.324328	0.611029	0.765021	0		-1.25285	0.0655818	0.638907	0		-0.169949	0.798838	0.999187	0		0.350423	0.599709	0.84121	0		0.67668	0.313015	0.687891	0		0.59959	0.370708	0.810122	0		0.130964	0.84428	0.984865	0		0.144352	0.907857	0.999864	0
1700025G04Rik	0.154538	0.314982	0.954375	0		0.0997298	0.515276	0.956292	0		0.0596719	0.669715	0.804971	0		-0.0654615	0.654959	0.963206	0		-0.0945799	0.519015	0.980486	0		0.185963	0.20788	0.53974	0		0.211297	0.153504	0.499243	0		0.13876	0.345418	0.794822	0		0.263386	0.0770727	0.731435	0		0.155926	0.569646	0.999864	0
Atf2	0.0300713	0.787396	0.999952	0		0.162543	0.149575	0.760197	0		0.33989	0.00163974	0.0295044	0		0.0427246	0.688986	0.966727	0		-0.0362443	0.734148	0.999187	0		0.064432	0.546591	0.812732	0		-0.0220903	0.835951	0.952421	0		-0.143253	0.183655	0.67367	0		-0.0415898	0.696818	0.967107	0		-0.0891663	0.655324	0.999864	0
4933400F21Rik	0.316451	0.307346	0.950287	0		0.285994	0.355713	0.908965	0		0.146024	0.604679	0.76028	0		-0.0491131	0.867738	0.987346	0		0.192787	0.514264	0.980216	0		-0.27378	0.355519	0.681626	0		-0.775193	0.0113154	0.102438	0		-0.730505	0.0165641	0.327601	0		-0.702942	0.0208195	0.607017	0		-1.01053	0.0721831	0.999864	0
Thumpd3	0.0322333	0.781688	0.999952	0		-0.0651338	0.576012	0.966877	0		0.0982453	0.357534	0.55944	0		0.157539	0.16147	0.769139	0		-0.00762279	0.945375	0.999187	0		0.00674757	0.951638	0.986049	0		-0.00563549	0.959601	0.988754	0		0.0677489	0.543405	0.888107	0		-0.118579	0.289603	0.861561	0		0.0134917	0.948317	0.999864	0
Tcim	0.147175	0.783582	0.999952	0		-0.231321	0.666176	0.976864	0		0.305069	0.534103	0.708148	0		0.0682142	0.894131	0.989989	0		0.700529	0.176352	0.827447	0		0.114265	0.823633	0.943734	0		0.439199	0.393528	0.749987	0		0.846595	0.103935	0.57729	0		0.0107489	0.983268	0.998096	0		-0.794036	0.409497	0.999864	0
Chac1	0.426957	0.412634	0.976616	0		0.381479	0.463801	0.942311	0		0.0478453	0.919665	0.956664	0		-1.11341	0.0294526	0.51445	0		-0.363858	0.465238	0.968136	0		0.0559136	0.910369	0.972594	0		-1.84203	0.000572846	0.0124451	-1		0.29255	0.55666	0.893188	0		-0.220019	0.658141	0.960846	0		-0.843346	0.366445	0.999864	0
Zfp59	0.17915	0.208646	0.897958	0		-0.16281	0.252453	0.857748	0		0.281778	0.0334165	0.134337	0		0.0547034	0.685851	0.966633	0		-0.0580853	0.667597	0.999187	0		0.235475	0.0866154	0.359697	0		-0.323053	0.0204659	0.152932	0		-0.0224752	0.867907	0.977093	0		-0.359543	0.010421	0.527363	0		-0.176419	0.486431	0.999864	0
Cemip	0.0625815	0.752356	0.999952	0		-0.212433	0.286999	0.877722	0		0.0111174	0.95107	0.974768	0		-0.357873	0.0643406	0.637031	0		-0.196849	0.302321	0.917406	0		-0.26708	0.163792	0.482171	0		0.273321	0.154381	0.500585	0		-0.0204404	0.914189	0.987245	0		-0.0935205	0.622465	0.955256	0		-0.141036	0.691305	0.999864	0
Ablim1	0.118557	0.32987	0.955602	0		0.125934	0.301002	0.888268	0		0.160172	0.152373	0.332228	0		0.0819298	0.480494	0.924885	0		-0.0464404	0.688656	0.999187	0		0.0931771	0.422731	0.730309	0		-0.107029	0.357679	0.724797	0		-0.0311753	0.787844	0.958812	0		-0.116245	0.318216	0.872515	0		0.00220821	0.991867	0.999864	0
Gm43232	0.572532	0.154355	0.846595	0		0.138085	0.728348	0.983838	0		0.226658	0.533406	0.707644	0		-0.0502119	0.894934	0.989989	0		0.0684473	0.857145	0.999187	0		0.682038	0.0780483	0.340642	0		-0.0241709	0.949307	0.986244	0		0.156891	0.680134	0.932038	0		-0.174815	0.646038	0.958535	0		-0.252391	0.722885	0.999864	0
Wipf1	0.15608	0.151872	0.845149	0		0.109088	0.313676	0.895149	0		0.224064	0.0268436	0.119305	0		0.172249	0.0996934	0.714838	0		0.0831619	0.421176	0.956864	0		0.0726267	0.481994	0.773156	0		0.0074461	0.942372	0.984207	0		0.0587588	0.569084	0.897085	0		-0.0401434	0.696985	0.967205	0		-0.014817	0.938712	0.999864	0
Wdcp	-0.139236	0.43686	0.980852	0		-0.0279916	0.875379	0.996852	0		0.190267	0.247042	0.445655	0		-0.0157849	0.926356	0.993565	0		0.199222	0.247	0.88635	0		-0.101925	0.551412	0.815452	0		0.284477	0.10096	0.398412	0		0.0871017	0.610542	0.914466	0		0.198104	0.249623	0.839331	0		0.172928	0.588937	0.999864	0
3110056K07Rik	0.494487	0.0980632	0.772055	0		0.233837	0.428422	0.936072	0		0.472882	0.0839104	0.229246	0		-0.0283028	0.919931	0.992804	0		-0.16707	0.553711	0.985487	0		0.104871	0.709754	0.894984	0		-0.51632	0.0718768	0.332997	0		-0.366088	0.197773	0.689828	0		-0.5502	0.0557077	0.705558	0		-0.120105	0.819681	0.999864	0
Zfp141	-0.1288	0.521684	0.995371	0		-0.0742675	0.711348	0.983473	0		0.214845	0.244794	0.442751	0		0.263396	0.174436	0.782	0		0.0945946	0.622537	0.996087	0		0.365748	0.0617721	0.303931	0		-0.288236	0.138044	0.473892	0		-0.0270073	0.888089	0.98099	0		-0.207137	0.283585	0.858736	0		-0.159759	0.656682	0.999864	0
Gm44196	0.631055	0.0135046	0.432578	0		0.754091	0.00360499	0.253559	0		0.568218	0.014852	0.0865123	0		-0.052384	0.824355	0.984437	0		0.0264993	0.910586	0.999187	0		-0.0342711	0.884531	0.96305	0		-0.00251305	0.991502	0.998114	0		0.123716	0.600627	0.911223	0		0.126499	0.592484	0.950789	0		-0.190628	0.66619	0.999864	0
B930059L03Rik	0.266183	0.416559	0.976758	0		0.097827	0.764518	0.98837	0		0.170055	0.569377	0.733546	0		-0.121335	0.697917	0.969328	0		-0.0972104	0.755755	0.999187	0		-0.0908125	0.771351	0.922309	0		0.00269631	0.993112	0.998337	0		0.777635	0.0160669	0.325152	0		0.162707	0.602981	0.952498	0		0.193493	0.740701	0.999864	0
Cdca7l	0.280066	0.335871	0.955602	0		0.386474	0.186262	0.804086	0		1.1358	8.83724e-05	0.0120932	1		0.445025	0.113302	0.725742	0		0.263088	0.344705	0.935618	0		0.506856	0.0724882	0.328043	0		0.211264	0.447162	0.78423	0		0.194705	0.483352	0.864564	0		0.169726	0.540926	0.940598	0		0.490812	0.346046	0.999864	0
4932442E05Rik	0.0334296	0.924109	0.999952	0		-0.018248	0.958528	0.999346	0		0.367329	0.25561	0.455313	0		-0.218033	0.517145	0.935281	0		0.0137453	0.967349	0.999187	0		0.439934	0.194456	0.522653	0		-0.200146	0.551953	0.843206	0		1.07368	0.00244098	0.25148	0		0.0270783	0.93573	0.993694	0		-0.296915	0.636901	0.999864	0
Pllp	0.364641	0.425785	0.978421	0		0.365729	0.424415	0.934193	0		0.367176	0.380624	0.580451	0		-0.920237	0.0398068	0.570931	0		-0.0324352	0.940763	0.999187	0		0.0386842	0.929379	0.979218	0		-1.83296	0.000123841	0.00394175	-1		0.280976	0.520759	0.882988	0		-0.214061	0.624317	0.955468	0		-0.976596	0.235611	0.999864	0
Gm29349	0.203459	0.430642	0.979142	0		-0.28246	0.275481	0.873386	0		-0.461267	0.0547939	0.179138	0		-0.115706	0.638748	0.96118	0		0.285641	0.249497	0.88853	0		-0.1932	0.434153	0.738357	0		0.166482	0.499961	0.814773	0		-0.0291139	0.90586	0.985542	0		0.257566	0.298409	0.861932	0		0.282313	0.540729	0.999864	0
Ubxn4	0.348963	0.196584	0.888464	0		0.268412	0.318703	0.897851	0		0.516118	0.0395192	0.148759	0		-0.0024613	0.992332	0.998866	0		-0.251138	0.329452	0.928949	0		0.137662	0.591536	0.837091	0		-0.429094	0.0990845	0.394922	0		-0.469645	0.0719002	0.520709	0		-0.396677	0.126484	0.771162	0		-0.322444	0.502085	0.999864	0
Gapdh-ps14	0.103319	0.447028	0.984884	0		0.0947571	0.485345	0.947629	0		0.253391	0.0454639	0.16155	0		0.25109	0.0577412	0.623468	0		0.261378	0.0485977	0.564378	0		0.185948	0.15609	0.472323	0		0.372571	0.00594003	0.0652178	0		0.242685	0.066274	0.506138	0		0.0406677	0.753797	0.97602	0		0.04741	0.844995	0.999864	0
Wapl	0.0544175	0.654484	0.999952	0		-0.069913	0.565594	0.96375	0		0.0855822	0.442265	0.633751	0		-0.0373564	0.748026	0.974329	0		0.019045	0.869851	0.999187	0		-0.0956434	0.412334	0.723254	0		-0.0231419	0.8422	0.954371	0		0.0057273	0.960696	0.992862	0		-0.00684382	0.953042	0.995649	0		-0.00746267	0.97262	0.999864	0
Jph4	-0.00724416	0.979921	0.999952	0		-0.00997226	0.972363	0.999346	0		0.286632	0.279148	0.479739	0		-0.337274	0.224677	0.820951	0		-0.142941	0.604338	0.994968	0		0.106506	0.699233	0.890069	0		-0.161429	0.558585	0.846886	0		0.414726	0.1371	0.624349	0		-0.05102	0.853072	0.98606	0		0.306434	0.552856	0.999864	0
Clec4b1	-0.0612079	0.794684	0.999952	0		-0.0273724	0.907325	0.997361	0		-0.397233	0.0697092	0.204741	0		0.0914028	0.684825	0.966633	0		0.38418	0.0929494	0.70739	0		-0.532854	0.0216118	0.178247	0		0.240762	0.287685	0.668175	0		-0.422985	0.0652468	0.503434	0		0.261455	0.248799	0.839331	0		-0.153259	0.715973	0.999864	0
Bglap3	0.416542	0.185056	0.877447	0		0.0411645	0.894745	0.997192	0		0.0893274	0.753541	0.859603	0		-0.693711	0.0237093	0.480783	0		-0.633456	0.0379689	0.505041	0		-0.0386682	0.896664	0.967874	0		-0.952834	0.00242575	0.0346073	0		0.287096	0.337427	0.790652	0		-0.138925	0.641162	0.958083	0		-0.457396	0.413309	0.999864	0
S100a5	0.241375	0.593933	0.999525	0		-0.440236	0.332791	0.902213	0		-1.41859	0.00128363	0.0265724	0		-1.07212	0.0167119	0.42825	0		0.460164	0.290609	0.911269	0		-1.76176	0.000189292	0.012363	-1		0.23447	0.588377	0.863107	0		-0.518913	0.234231	0.721827	0		0.3092	0.476006	0.92156	0		-0.492172	0.543891	0.999864	0
Hbb-y	-0.0569482	0.866081	0.999952	0		-0.0552361	0.87007	0.996813	0		-0.439455	0.159222	0.341874	0		-0.178886	0.580473	0.950802	0		0.302485	0.351587	0.936754	0		-0.398538	0.221396	0.555588	0		0.624002	0.0585777	0.296291	0		-0.0432308	0.893567	0.982133	0		0.492602	0.132414	0.778287	0		-0.0942116	0.876156	0.999864	0
Cdh22	-0.313929	0.246424	0.919218	0		-0.246453	0.361439	0.913379	0		0.18873	0.443829	0.635088	0		0.0210349	0.934815	0.993733	0		0.0637546	0.804277	0.999187	0		0.9068	0.000942323	0.0327229	1		-1.82956	6.80196e-09	1.68924e-06	-1		0.293531	0.257228	0.743122	0		0.206187	0.424405	0.907685	0		-0.189314	0.694225	0.999864	0
Aloxe3	0.106357	0.755375	0.999952	0		0.126817	0.710333	0.983456	0		0.336019	0.284394	0.484861	0		0.118571	0.716672	0.971065	0		0.0683847	0.834128	0.999187	0		-0.318512	0.331876	0.661648	0		-0.657217	0.0490127	0.264561	0		-0.449419	0.173213	0.665418	0		-0.247143	0.45053	0.916335	0		-0.444246	0.468361	0.999864	0
Tmem192	0.0308898	0.742285	0.999952	0		0.105338	0.265252	0.865827	0		0.230823	0.0096682	0.0684468	0		0.141565	0.120171	0.731571	0		0.0779152	0.387802	0.946727	0		0.204484	0.0269251	0.200677	0		0.0184711	0.837133	0.952699	0		0.0427219	0.634825	0.92127	0		-0.0458305	0.610468	0.953208	0		0.13199	0.433868	0.999864	0
Sh3bgr	-0.526342	0.115117	0.799082	0		-0.426495	0.199526	0.81562	0		-0.348078	0.251072	0.450059	0		0.551768	0.085195	0.684707	0		-0.0275047	0.930449	0.999187	0		0.223288	0.479843	0.771707	0		0.315636	0.319276	0.693206	0		-0.196055	0.53474	0.887213	0		-0.127024	0.687152	0.966021	0		-0.129192	0.826585	0.999864	0
Olfr191	-0.316331	0.625362	0.999952	0		-0.147618	0.819565	0.994486	0		0.276021	0.641068	0.786491	0		0.733934	0.239652	0.830178	0		0.220063	0.722434	0.999187	0		0.131277	0.832108	0.947054	0		0.763898	0.221315	0.595502	0		0.107842	0.861733	0.976249	0		0.69317	0.266344	0.849094	0		1.10104	0.344331	0.999864	0
Gm11627	-0.26566	0.620872	0.999952	0		-0.195712	0.715391	0.983838	0		-0.297117	0.545299	0.716241	0		-0.440242	0.393042	0.9003	0		-0.802973	0.122928	0.765942	0		-0.417218	0.418055	0.727173	0		0.158685	0.757302	0.92829	0		0.127962	0.803173	0.962272	0		0.602093	0.244511	0.838368	0		0.75508	0.433289	0.999864	0
Gm671	-0.168928	0.697625	0.999952	0		0.0943733	0.828064	0.995117	0		-0.250636	0.528812	0.704132	0		0.313582	0.452106	0.918419	0		-0.362232	0.385602	0.946358	0		-0.496745	0.23589	0.57212	0		0.167337	0.687552	0.905742	0		0.87918	0.0390862	0.428005	0		0.138617	0.738946	0.974756	0		-0.233363	0.764239	0.999864	0
Pvt1	-0.0209033	0.78084	0.999952	0		-0.0341698	0.649493	0.974256	0		0.0416236	0.545074	0.716086	0		0.0210377	0.769819	0.976239	0		-0.0187102	0.794659	0.999187	0		0.0989101	0.173264	0.495928	0		-0.0279593	0.69747	0.908886	0		0.0123345	0.86374	0.97654	0		0.0399067	0.579337	0.947308	0		0.0124846	0.926015	0.999864	0
Vmp1	0.00365128	0.980371	0.999952	0		0.172318	0.249184	0.856144	0		0.0578618	0.669992	0.80516	0		0.237562	0.099569	0.714838	0		0.181615	0.205095	0.858087	0		0.293779	0.0433283	0.255824	0		0.0731807	0.606863	0.871018	0		0.349143	0.0173473	0.329419	0		0.102952	0.469794	0.920817	0		0.312066	0.243814	0.999864	0
Vmn2r72	-0.692775	0.171344	0.866242	0		-0.0762018	0.879095	0.997122	0		-0.302153	0.510316	0.688865	0		0.186606	0.697283	0.969328	0		-0.277915	0.562789	0.986766	0		-0.469654	0.32985	0.660133	0		0.130395	0.785668	0.937262	0		-0.113469	0.812916	0.963702	0		0.684335	0.15822	0.791945	0		1.10896	0.220268	0.999864	0
Gm47145	-0.416785	0.479442	0.98914	0		0.699705	0.237645	0.84383	0		0.550514	0.308325	0.510449	0		0.132789	0.813361	0.982208	0		0.01753	0.975128	0.999326	0		-0.280697	0.618139	0.850978	0		0.212533	0.70567	0.91149	0		0.370646	0.510857	0.877629	0		0.528292	0.349953	0.881907	0		0.877549	0.406077	0.999864	0
2610528A11Rik	0.291992	0.321126	0.955602	0		0.516426	0.0828678	0.647321	0		0.193559	0.470591	0.656842	0		-0.37198	0.18845	0.797743	0		-0.0733059	0.793569	0.999187	0		-0.201494	0.473113	0.768032	0		-0.108999	0.697345	0.908886	0		0.17783	0.526354	0.884756	0		-0.0633701	0.82102	0.983464	0		0.121404	0.816796	0.999864	0
Axl	0.24237	0.518923	0.994852	0		-0.0614893	0.869722	0.996813	0		0.0172496	0.959845	0.97907	0		0.12948	0.718322	0.971065	0		0.629143	0.0847823	0.68741	0		0.256116	0.476522	0.770092	0		-0.426793	0.237932	0.614491	0		-0.440074	0.223879	0.715534	0		-0.286057	0.426874	0.90874	0		0.114252	0.864831	0.999864	0
Slc44a5	-0.412606	0.209165	0.897958	0		0.123563	0.704533	0.98247	0		-0.157266	0.597731	0.7548	0		-0.284745	0.363009	0.889772	0		0.103008	0.741074	0.999187	0		-0.139796	0.654006	0.868497	0		0.0929715	0.765497	0.930381	0		0.0509786	0.87004	0.977093	0		0.137124	0.660185	0.961433	0		-0.141058	0.80883	0.999864	0
Gorasp1	-0.0442305	0.852767	0.999952	0		0.234418	0.327874	0.899319	0		0.128031	0.557382	0.725011	0		0.178108	0.436314	0.914088	0		0.011138	0.96104	0.999187	0		0.366354	0.113264	0.409271	0		0.201685	0.378523	0.74029	0		0.219401	0.338467	0.791396	0		0.076391	0.737761	0.974527	0		0.00452357	0.991539	0.999864	0
Tpp2	-0.163639	0.233696	0.91179	0		0.0131265	0.923277	0.997737	0		-0.000419416	0.997314	0.999019	0		0.0527285	0.686269	0.966633	0		-0.20662	0.118251	0.760767	0		0.207849	0.116138	0.413638	0		-0.0412279	0.752049	0.92732	0		0.254394	0.0561435	0.478468	0		-0.0719243	0.581956	0.947308	0		0.454549	0.0676396	0.999864	0
Krtap9-3	-0.473214	0.438992	0.982505	0		-0.850552	0.167523	0.784163	0		-0.588994	0.293374	0.494596	0		0.785548	0.182481	0.791461	0		-0.0887044	0.879092	0.999187	0		0.482018	0.410274	0.722369	0		-1.09427	0.0658718	0.318069	0		-0.969063	0.101886	0.574172	0		-0.84528	0.152093	0.788908	0		-0.958588	0.381664	0.999864	0
Speer4b	-0.0851342	0.75947	0.999952	0		0.358315	0.201501	0.816883	0		-0.145326	0.567944	0.732544	0		-0.867846	0.00202343	0.168195	0		-0.420514	0.118928	0.761496	0		-0.450101	0.0957754	0.376587	0		-0.188298	0.480157	0.804367	0		-0.204382	0.443694	0.849088	0		-0.154578	0.561812	0.944199	0		0.0655499	0.895187	0.999864	0
Slc24a4	-0.255123	0.486243	0.99019	0		0.736127	0.0488961	0.567895	0		0.303295	0.366029	0.567829	0		-0.544741	0.124355	0.739116	0		-0.549834	0.120969	0.763859	0		-0.408904	0.245878	0.58196	0		-0.38345	0.276064	0.656233	0		-0.56289	0.112626	0.589077	0		0.0038131	0.991298	0.999056	0		-0.28387	0.664634	0.999864	0
Gm43672	-0.120674	0.572227	0.999431	0		0.287681	0.181846	0.799723	0		0.296183	0.133646	0.306512	0		-0.0821616	0.687527	0.966633	0		0.0122071	0.952305	0.999187	0		0.0138961	0.945715	0.984576	0		-0.529652	0.012329	0.10783	0		0.119781	0.558034	0.893404	0		-0.204539	0.318996	0.872515	0		-0.172809	0.651213	0.999864	0
Atf3	0.549978	0.0866348	0.754762	0		1.22885	0.000317543	0.152088	1		1.13566	0.000277946	0.015884	1		0.312331	0.303781	0.86377	0		-0.0416763	0.890185	0.999187	0		0.389172	0.201606	0.531983	0		0.397197	0.192643	0.557985	0		0.453149	0.138367	0.625566	0		0.476304	0.119818	0.766578	0		-0.0865045	0.878255	0.999864	0
Chtop	0.0130483	0.934489	0.999952	0		0.159466	0.317867	0.897851	0		0.0827286	0.569243	0.733467	0		0.056114	0.712025	0.97086	0		0.0511222	0.736611	0.999187	0		-0.014455	0.924188	0.977669	0		-0.370748	0.018125	0.140938	0		-0.0622389	0.682279	0.932701	0		-0.115544	0.448345	0.916335	0		-0.156465	0.582559	0.999864	0
Nags	0.650764	0.0184903	0.484311	0		0.227716	0.396584	0.925273	0		-0.430537	0.0834979	0.228659	0		-0.283376	0.271614	0.845778	0		0.0791703	0.757236	0.999187	0		-0.470003	0.0715476	0.326902	0		0.240635	0.349615	0.718592	0		-0.196634	0.443928	0.849088	0		0.33801	0.191036	0.806785	0		-0.149665	0.754778	0.999864	0
Flg2	0.512603	0.261265	0.926875	0		0.625998	0.171614	0.78745	0		-0.124783	0.763206	0.866061	0		-0.188905	0.663293	0.964207	0		-0.440441	0.312418	0.923307	0		-0.416617	0.339013	0.667806	0		0.117126	0.787063	0.937393	0		-0.360189	0.407825	0.832772	0		0.0210059	0.961345	0.995649	0		-0.274385	0.735236	0.999864	0
Gm7363	-0.190188	0.0428548	0.636682	0		-0.0992456	0.282393	0.874018	0		-0.143435	0.0922967	0.242995	0		-0.0874797	0.321598	0.870694	0		-0.020987	0.811059	0.999187	0		-0.160738	0.072226	0.327733	0		0.0300694	0.732052	0.920544	0		0.0175188	0.841814	0.970181	0		0.0384072	0.661999	0.961917	0		0.0813551	0.620734	0.999864	0
Wdr11	0.0295725	0.940826	0.999952	0		0.00271128	0.99457	0.999346	0		-0.097243	0.789493	0.88225	0		0.195926	0.607825	0.956621	0		0.153863	0.686769	0.999187	0		-0.13625	0.720973	0.900285	0		0.466691	0.224847	0.599255	0		0.375879	0.326837	0.785408	0		0.31247	0.41421	0.906084	0		0.221934	0.755784	0.999864	0
Mageb2	-0.3134	0.350075	0.957679	0		0.455529	0.176792	0.792798	0		-0.0364824	0.90479	0.948747	0		-0.654439	0.0452805	0.59328	0		-0.719007	0.0285691	0.450742	0		-0.71604	0.0291959	0.208817	0		0.141497	0.658028	0.89505	0		0.0629214	0.843817	0.970541	0		-0.0660968	0.836049	0.984289	0		-0.261178	0.662305	0.999864	0
Olfr510	-0.0766735	0.870253	0.999952	0		0.56671	0.231154	0.838376	0		0.539405	0.212724	0.408512	0		-0.388802	0.38871	0.898692	0		-0.989	0.0320701	0.471236	0		-1.25949	0.00719931	0.0991248	0		-0.294597	0.512912	0.823317	0		0.302554	0.501652	0.874314	0		0.0385797	0.931548	0.993304	0		0.0477198	0.95471	0.999864	0
Acox3	0.0838658	0.444117	0.984884	0		-0.00955704	0.930277	0.998397	0		0.00349537	0.972068	0.985682	0		-0.101576	0.333714	0.87895	0		-0.00219119	0.983274	0.999326	0		-0.0729446	0.486436	0.775676	0		0.305291	0.00524757	0.0596796	0		0.0917512	0.382106	0.817099	0		0.0220638	0.832848	0.984121	0		0.11228	0.566544	0.999864	0
Gm1995	0.251419	0.342333	0.955995	0		0.491793	0.0670616	0.61412	0		0.258831	0.285474	0.486002	0		-0.103929	0.68039	0.966407	0		0.190856	0.450408	0.960973	0		-0.018434	0.9417	0.983549	0		0.152151	0.546912	0.841272	0		0.428879	0.0940798	0.561997	0		0.166676	0.509493	0.931638	0		0.0706694	0.880884	0.999864	0
Osbpl8	-0.203712	0.420713	0.977033	0		-0.000192692	0.99939	0.99985	0		0.142487	0.537135	0.710389	0		-0.207917	0.390681	0.899811	0		-0.523761	0.0343465	0.485534	0		-0.419154	0.0874914	0.361392	0		-0.222781	0.358003	0.724798	0		-0.138675	0.566062	0.896127	0		0.191643	0.428538	0.909524	0		0.213363	0.636759	0.999864	0
Mars2	-0.127655	0.67	0.999952	0		0.199881	0.505253	0.952091	0		0.437301	0.11501	0.278639	0		-0.0915763	0.749256	0.974329	0		0.0333999	0.907151	0.999187	0		-0.147961	0.605905	0.845061	0		-0.20643	0.472286	0.798832	0		0.203149	0.479315	0.86397	0		0.132562	0.643814	0.958083	0		0.247719	0.644191	0.999864	0
Dennd6a	0.0259189	0.876958	0.999952	0		0.188264	0.264119	0.865827	0		0.195798	0.204771	0.398614	0		-0.0722273	0.652409	0.962244	0		-0.214056	0.185825	0.83727	0		-0.0913499	0.569171	0.824665	0		0.0997255	0.534438	0.832681	0		0.17856	0.268298	0.748363	0		0.023211	0.884792	0.987798	0		0.203466	0.498263	0.999864	0
Stat3	0.13371	0.20249	0.893532	0		0.141332	0.178403	0.794448	0		0.25056	0.0110671	0.0732461	0		0.194142	0.0559719	0.618034	0		0.202668	0.0464201	0.554505	0		0.0788696	0.429433	0.73513	0		0.26154	0.0112945	0.102296	0		0.140272	0.163116	0.655987	0		0.0417044	0.675291	0.965005	0		0.0191409	0.91807	0.999864	0
Echdc2	0.114748	0.605354	0.999952	0		0.00490764	0.982342	0.999346	0		0.27631	0.177263	0.365762	0		0.208974	0.327333	0.875615	0		0.425219	0.0499855	0.567763	0		0.339804	0.114408	0.410989	0		0.465171	0.0327366	0.206112	0		0.193835	0.363226	0.805584	0		0.172858	0.417011	0.906591	0		-0.204004	0.607838	0.999864	0
Gm5951	0.0789104	0.845997	0.999952	0		0.173407	0.66977	0.976864	0		-0.0167504	0.964012	0.981613	0		0.486581	0.214716	0.816166	0		-0.181544	0.640867	0.996224	0		-0.131403	0.735476	0.907029	0		0.116385	0.764726	0.930258	0		0.318676	0.414091	0.836042	0		0.121895	0.753952	0.97602	0		-0.207877	0.775076	0.999864	0
Gm8314	0.698746	0.243024	0.918892	0		0.794668	0.185308	0.803901	0		0.821656	0.135134	0.308343	0		0.141948	0.802745	0.980926	0		-0.125833	0.824738	0.999187	0		0.304303	0.592798	0.837579	0		0.485921	0.394376	0.750273	0		0.347856	0.541197	0.887506	0		0.485568	0.394718	0.901506	0		-0.247591	0.815835	0.999864	0
Hormad1	-1.0922	0.0479001	0.660423	0		-0.778452	0.153877	0.7647	0		-0.639325	0.199039	0.391998	0		-0.226572	0.661017	0.963615	0		0.109102	0.832621	0.999187	0		-0.352577	0.495694	0.780756	0		-0.569773	0.273015	0.653883	0		-0.443869	0.391825	0.822518	0		-0.739062	0.157053	0.790699	0		-1.24466	0.201725	0.999864	0
Gm30363	-0.0474619	0.825605	0.999952	0		-0.0665394	0.757454	0.987021	0		-0.207698	0.294342	0.495356	0		-0.101484	0.622853	0.958231	0		0.150212	0.467371	0.969024	0		-0.399895	0.0573555	0.293388	0		0.0258553	0.900157	0.971571	0		-0.435064	0.0393848	0.428828	0		0.0443468	0.829646	0.983858	0		-0.0226685	0.95311	0.999864	0
Gm34684	0.122088	0.592272	0.999431	0		0.0941046	0.679556	0.979433	0		0.133434	0.522201	0.698741	0		-0.0625436	0.774079	0.977114	0		0.0716678	0.742254	0.999187	0		0.0363114	0.867604	0.958625	0		-0.0610554	0.779309	0.935525	0		0.264426	0.228564	0.717328	0		0.15623	0.474455	0.921479	0		-0.220612	0.588818	0.999864	0
Gm28876	0.320933	0.047664	0.659365	0		0.117241	0.460683	0.941694	0		0.112485	0.438825	0.631024	0		0.0492998	0.745179	0.974329	0		-0.0284094	0.851378	0.999187	0		0.0823523	0.587605	0.835236	0		0.0166071	0.912775	0.975683	0		0.203292	0.184358	0.674013	0		-0.0418377	0.782658	0.978452	0		-0.0603427	0.831555	0.999864	0
4933416O17Rik	0.346802	0.382879	0.971224	0		0.107939	0.785111	0.992656	0		0.267231	0.46136	0.649677	0		0.147427	0.697264	0.969328	0		-0.165001	0.663349	0.999187	0		0.205226	0.588445	0.835467	0		-0.0276633	0.941761	0.983874	0		-0.0479123	0.899317	0.983188	0		-0.0780829	0.836661	0.984289	0		-0.256553	0.717429	0.999864	0
Rasgrf1	0.299932	0.561726	0.999431	0		1.01121	0.055042	0.583123	0		0.32464	0.492295	0.674316	0		0.235687	0.633489	0.960567	0		0.256709	0.603603	0.994968	0		-0.364107	0.46216	0.759442	0		-0.390763	0.430257	0.77464	0		0.633719	0.203456	0.695426	0		0.381093	0.441676	0.914728	0		0.357953	0.69856	0.999864	0
C1qc	0.465956	0.243942	0.918892	0		0.584587	0.145549	0.757238	0		0.30659	0.399801	0.596927	0		0.0758043	0.84179	0.98659	0		-0.0948275	0.802848	0.999187	0		-0.282297	0.458597	0.756907	0		0.266828	0.48344	0.806038	0		0.0944056	0.803706	0.962457	0		-0.10301	0.786245	0.978513	0		-0.600522	0.3998	0.999864	0
Arid4a	-0.132335	0.357407	0.959019	0		-0.0237166	0.868382	0.996813	0		0.255804	0.0555031	0.180285	0		0.0596465	0.663466	0.964233	0		-0.138415	0.314892	0.924315	0		-0.138891	0.31325	0.645231	0		-0.0045557	0.973459	0.991951	0		-0.0617148	0.652576	0.925539	0		-0.168511	0.222404	0.829211	0		0.163002	0.525534	0.999864	0
Dynlt2a3	-0.0764164	0.588129	0.999431	0		-0.212243	0.136863	0.749882	0		-0.299849	0.0237626	0.111502	0		-0.0196543	0.884089	0.989307	0		0.177795	0.191526	0.841884	0		0.000709011	0.995803	0.998789	0		-0.0756703	0.575243	0.855416	0		-0.199078	0.144605	0.635768	0		0.0304953	0.821076	0.983464	0		-0.132709	0.599303	0.999864	0
Sec63	0.18181	0.19822	0.890243	0		0.167836	0.234284	0.841095	0		0.350165	0.00855275	0.0639106	0		0.212279	0.118102	0.730517	0		-0.0680556	0.61189	0.995468	0		0.0646209	0.629919	0.856402	0		0.0169056	0.899565	0.971369	0		0.0181446	0.892248	0.98181	0		-0.0565565	0.673142	0.964632	0		0.0217332	0.930885	0.999864	0
Rpl36-ps8	0.0152199	0.887485	0.999952	0		-0.0263999	0.806176	0.993433	0		0.194636	0.0526921	0.174811	0		0.276489	0.00976253	0.342728	0		-0.00835845	0.935277	0.999187	0		0.241435	0.022822	0.184163	0		0.00968368	0.925044	0.979415	0		-0.00777662	0.939773	0.990886	0		-0.108913	0.293032	0.861932	0		0.0332429	0.862954	0.999864	0
Cand2	0.0196242	0.949461	0.999952	0		0.357977	0.251179	0.857264	0		0.195973	0.489778	0.672287	0		0.219509	0.460145	0.920134	0		0.264972	0.373298	0.944581	0		0.583429	0.0539367	0.284064	0		-0.318172	0.286003	0.666607	0		0.240436	0.418792	0.83878	0		-0.0868107	0.769615	0.97602	0		0.142711	0.79688	0.999864	0
Olfr1317	-0.097527	0.851418	0.999952	0		0.223453	0.668075	0.976864	0		0.23661	0.619474	0.77033	0		0.395938	0.428385	0.911302	0		0.258587	0.604245	0.994968	0		0.453689	0.3647	0.687112	0		-0.141956	0.775764	0.934329	0		0.783458	0.120922	0.599837	0		0.0960234	0.847174	0.984865	0		0.111913	0.904421	0.999864	0
Fbxw26	0.384582	0.467374	0.987601	0		0.409914	0.438751	0.936511	0		0.530336	0.274722	0.475054	0		0.266907	0.597587	0.954341	0		0.704879	0.167348	0.820365	0		-0.12586	0.80318	0.935594	0		-0.320759	0.526133	0.829313	0		0.588639	0.247295	0.734239	0		-0.00255295	0.995965	0.999295	0		-0.0406591	0.96566	0.999864	0
Skint11	0.405389	0.427965	0.979142	0		0.445964	0.383559	0.919452	0		0.483051	0.302609	0.504457	0		-0.0692054	0.88715	0.989405	0		-0.273535	0.575506	0.988799	0		-0.277685	0.569746	0.824665	0		0.297607	0.542499	0.837715	0		0.548974	0.263666	0.746901	0		1.41383	0.00556588	0.488705	0		1.35587	0.142121	0.999864	0
Duox1	0.0378571	0.825682	0.999952	0		0.0581054	0.735428	0.98388	0		-0.115017	0.465336	0.652814	0		0.100816	0.540677	0.940896	0		0.175727	0.288342	0.910532	0		0.0601248	0.714839	0.897721	0		-0.328362	0.0507769	0.269648	0		-0.344547	0.0408292	0.433889	0		-0.257795	0.12203	0.770815	0		-0.426355	0.17037	0.999864	0
Adgra3	-0.0618111	0.877842	0.999952	0		-0.155378	0.699428	0.982468	0		-0.277022	0.452454	0.642221	0		0.25785	0.503868	0.931637	0		-0.405988	0.294448	0.912637	0		0.0835582	0.828121	0.945533	0		0.212599	0.58124	0.859147	0		0.000177185	0.999633	0.999847	0		-0.059448	0.877226	0.986937	0		-0.0120664	0.986626	0.999864	0
Ces1b	-0.295125	0.60997	0.999952	0		-0.169323	0.769545	0.988853	0		-0.0741012	0.888394	0.939844	0		0.413825	0.455547	0.91862	0		0.335086	0.545247	0.984401	0		-0.0972351	0.860392	0.956397	0		0.680967	0.222025	0.596118	0		0.370873	0.503382	0.874743	0		0.850958	0.128846	0.773231	0		0.49768	0.630799	0.999864	0
Hcfc2	0.139918	0.541326	0.998011	0		0.293808	0.202869	0.817409	0		0.45627	0.0333766	0.134277	0		0.0909245	0.677935	0.965851	0		0.017871	0.934885	0.999187	0		0.0786521	0.719356	0.899742	0		-0.0768825	0.725403	0.918215	0		0.104023	0.634812	0.92127	0		-0.104124	0.634485	0.957131	0		-0.713555	0.0864485	0.999864	0
Gpr20	0.164456	0.755767	0.999952	0		0.838172	0.118011	0.72177	0		0.23525	0.626672	0.776099	0		-0.20222	0.689492	0.967054	0		-0.210433	0.677601	0.999187	0		0.301668	0.551615	0.815452	0		-0.683227	0.181271	0.542653	0		0.0528131	0.91682	0.987245	0		-0.57114	0.26225	0.848107	0		-0.635143	0.503097	0.999864	0
Csrp3	0.113933	0.724449	0.999952	0		0.734723	0.0270079	0.473529	0		1.11073	0.000462583	0.0186854	1		0.346875	0.265101	0.843095	0		0.640568	0.0429506	0.535644	0		0.683704	0.0312643	0.216729	0		-0.459097	0.142317	0.481961	0		-0.0598502	0.846474	0.971012	0		-0.119529	0.699175	0.968156	0		0.644024	0.26869	0.999864	0
Kif2c	0.613526	0.148271	0.841561	0		-0.0135012	0.97431	0.999346	0		0.111772	0.770629	0.871576	0		0.194904	0.62756	0.959001	0		0.973839	0.0187738	0.395421	0		0.290051	0.471023	0.766139	0		-0.338136	0.40124	0.755229	0		-0.0799388	0.842096	0.970181	0		-0.378873	0.347443	0.880583	0		-0.250142	0.739082	0.999864	0
Dctn1	-0.00910054	0.935488	0.999952	0		-0.0875877	0.437538	0.936475	0		0.0130344	0.89907	0.94541	0		0.152087	0.16216	0.770067	0		0.191282	0.0806472	0.674552	0		0.0788591	0.464926	0.761432	0		-0.0583713	0.588056	0.862881	0		0.00300752	0.977698	0.995707	0		-0.0494599	0.646106	0.958535	0		-0.0714396	0.722824	0.999864	0
Gm15288	0.0902912	0.532157	0.996648	0		0.00887262	0.950941	0.999346	0		-0.274391	0.0420834	0.154058	0		-0.0185072	0.893321	0.989989	0		0.155824	0.262251	0.898764	0		0.199629	0.152795	0.467827	0		-0.080028	0.562704	0.848435	0		-0.0486343	0.724695	0.944088	0		0.255404	0.0693786	0.721997	0		0.10407	0.687135	0.999864	0
Trak1	0.171977	0.295468	0.946817	0		0.498592	0.00366458	0.254196	0		0.36286	0.0185917	0.0978669	0		-0.0515035	0.741937	0.974329	0		-0.0435949	0.780418	0.999187	0		0.147171	0.348865	0.676869	0		-0.0191432	0.902536	0.97223	0		0.207345	0.189054	0.680284	0		-0.0644634	0.680337	0.965714	0		-0.0826902	0.777454	0.999864	0
Pramel26	-0.158724	0.494716	0.992845	0		0.528843	0.0266135	0.472096	0		-0.429505	0.0475277	0.165238	0		-0.028262	0.898634	0.990548	0		0.226851	0.309373	0.922039	0		0.17594	0.429378	0.73513	0		0.163898	0.461416	0.79314	0		0.0589149	0.790649	0.959612	0		0.0618031	0.780651	0.978199	0		-0.324463	0.435935	0.999864	0
Nsun3	-0.373836	0.095866	0.768315	0		-0.168299	0.447702	0.939043	0		-0.245917	0.22717	0.424028	0		0.284111	0.183432	0.793204	0		0.0862473	0.683588	0.999187	0		0.506318	0.0202703	0.172593	0		0.403868	0.061197	0.30334	0		0.0178041	0.932888	0.989029	0		0.270676	0.204609	0.816069	0		-0.0638693	0.871731	0.999864	0
Esyt1	-0.00182057	0.987425	0.999952	0		-0.0151199	0.895864	0.997192	0		0.221283	0.0407618	0.151397	0		0.145843	0.19135	0.800249	0		0.0975819	0.379427	0.944622	0		0.216815	0.0548243	0.286379	0		-0.146835	0.188405	0.553277	0		0.207529	0.0655924	0.503609	0		-0.13182	0.236785	0.83452	0		-0.0779578	0.706396	0.999864	0
Zfyve21	0.495897	0.0314943	0.580083	0		0.111429	0.620107	0.971653	0		0.324026	0.11937	0.285591	0		0.218959	0.310889	0.866352	0		0.208958	0.333256	0.930908	0		0.059664	0.781288	0.92531	0		0.168581	0.434174	0.776826	0		-0.0955864	0.656685	0.926441	0		-0.147161	0.494437	0.925558	0		0.107026	0.790069	0.999864	0
Lsm14a	-0.0602548	0.631118	0.999952	0		-0.0263133	0.833739	0.995117	0		-0.120606	0.295413	0.496477	0		-0.0293536	0.8067	0.980946	0		-0.114458	0.342371	0.934448	0		-0.151033	0.211968	0.544911	0		-0.0573383	0.633007	0.884511	0		0.0239856	0.84151	0.970105	0		-0.102557	0.394417	0.901498	0		-0.136081	0.545003	0.999864	0
Ndufaf7	-0.0781254	0.550045	0.999431	0		-0.262108	0.0494134	0.568296	0		-0.272314	0.0264297	0.118306	0		0.184249	0.144806	0.753195	0		0.215134	0.0900398	0.69865	0		-0.0416235	0.738945	0.908436	0		0.0373543	0.764859	0.930258	0		-0.316606	0.0142995	0.31703	0		-0.118915	0.343245	0.877038	0		-0.315084	0.181715	0.999864	0
Mrgbp	-0.0767116	0.633889	0.999952	0		-0.305441	0.06272	0.604215	0		-0.405166	0.00814757	0.062158	0		0.0998477	0.517565	0.935502	0		0.30468	0.0527562	0.578831	0		-0.0532509	0.729562	0.904077	0		-0.0320551	0.835077	0.952305	0		-0.0446789	0.771727	0.955189	0		0.268435	0.0864257	0.741941	0		0.185539	0.520378	0.999864	0
Nrg3os	0.385062	0.0924255	0.766157	0		0.00327458	0.988395	0.999346	0		-0.0648427	0.752788	0.859085	0		-0.148989	0.490364	0.928277	0		0.344343	0.115083	0.755005	0		0.0126422	0.953203	0.986349	0		0.230899	0.286928	0.667419	0		0.222627	0.304326	0.771525	0		0.240996	0.266649	0.849205	0		-0.33322	0.410166	0.999864	0
1600012P17Rik	0.204921	0.660494	0.999952	0		0.663927	0.159259	0.77293	0		-0.820777	0.0593617	0.187137	0		-0.972675	0.0338619	0.543628	0		-0.33963	0.447866	0.959966	0		-1.74663	0.000306008	0.0159887	-1		0.540655	0.22944	0.605245	0		-0.741421	0.101912	0.574172	0		1.23326	0.00808977	0.500453	0		0.357132	0.668926	0.999864	0
Nudc-ps1	0.112012	0.236209	0.914781	0		0.143787	0.130337	0.742276	0		0.18813	0.0325888	0.133051	0		0.0595233	0.508313	0.93366	0		0.0346465	0.699751	0.999187	0		0.136293	0.133907	0.439208	0		-0.0687841	0.445023	0.78299	0		0.109025	0.228388	0.717328	0		-0.105886	0.241846	0.836742	0		-0.105768	0.529732	0.999864	0
Ighv8-8	0.14678	0.371363	0.966409	0		0.332871	0.0465393	0.563853	0		0.287165	0.0596546	0.18756	0		0.126399	0.420726	0.906594	0		-0.0296192	0.849826	0.999187	0		-0.233004	0.141207	0.449702	0		0.325628	0.0420693	0.240143	0		0.0645794	0.67997	0.932038	0		0.0862204	0.582102	0.947308	0		0.058287	0.842139	0.999864	0
Uqcrc1	0.0944701	0.402927	0.973632	0		0.0982396	0.384576	0.919872	0		0.185801	0.0759709	0.216074	0		0.123311	0.255526	0.836826	0		0.119449	0.270497	0.903221	0		0.09437	0.382752	0.703274	0		0.177345	0.104663	0.405432	0		0.189257	0.0839707	0.54623	0		0.0784388	0.467554	0.920598	0		0.057998	0.773458	0.999864	0
Prune2	0.409019	0.367274	0.964696	0		0.251213	0.578654	0.968322	0		0.172082	0.67701	0.809963	0		-0.00835021	0.984582	0.997758	0		0.0445838	0.917824	0.999187	0		0.740801	0.0916879	0.369174	0		0.136022	0.753049	0.927635	0		0.182583	0.672933	0.929784	0		-0.0839153	0.846046	0.984865	0		0.147445	0.855296	0.999864	0
Hnrnpr	0.0538601	0.669448	0.999952	0		-0.194616	0.127594	0.738613	0		0.0655545	0.570002	0.733929	0		0.0703062	0.560677	0.945466	0		0.170167	0.162935	0.815528	0		0.149819	0.218141	0.551965	0		0.143703	0.237195	0.613764	0		-0.223902	0.0685547	0.512466	0		0.0216363	0.857646	0.986468	0		0.413953	0.0717515	0.999864	0
Zbtb5	-0.0334878	0.771586	0.999952	0		-0.0431513	0.708439	0.983182	0		0.0891472	0.399501	0.596744	0		0.0325896	0.767815	0.976239	0		-0.040882	0.711196	0.999187	0		0.133255	0.230976	0.566831	0		0.14468	0.19406	0.559659	0		0.0642388	0.561165	0.894021	0		-0.0941638	0.395361	0.901506	0		0.220851	0.287766	0.999864	0
Slc6a4	-0.124651	0.812385	0.999952	0		0.15587	0.766666	0.988809	0		-0.0881592	0.854255	0.921471	0		0.0742346	0.882541	0.989121	0		-0.381639	0.449036	0.960471	0		-0.181617	0.717925	0.898853	0		-1.8193	0.000742793	0.0150625	-1		0.40021	0.427437	0.84188	0		-0.83376	0.102522	0.746349	0		-1.18933	0.21008	0.999864	0
Sema3c	0.0584217	0.892869	0.999952	0		-0.0292981	0.946149	0.998893	0		0.167316	0.673303	0.807052	0		0.501632	0.230671	0.824336	0		0.530028	0.205769	0.858411	0		1.18602	0.00622493	0.0910035	0		-0.491191	0.240364	0.617722	0		-0.163878	0.693229	0.936537	0		-0.437708	0.29467	0.861932	0		-0.487331	0.531194	0.999864	0
Gm9210	0.0244163	0.871316	0.999952	0		0.0924652	0.540391	0.961651	0		0.219304	0.116489	0.281004	0		0.181032	0.213433	0.815457	0		-0.223365	0.126474	0.771655	0		0.220439	0.131387	0.435488	0		-0.23005	0.115804	0.429891	0		0.246272	0.0929343	0.560715	0		-0.350812	0.0184934	0.592828	0		-0.0557257	0.836403	0.999864	0
Gm15406	-0.0375263	0.840033	0.999952	0		-0.0294881	0.873961	0.996813	0		-0.372437	0.0327368	0.133209	0		-0.1406	0.430866	0.911697	0		0.0244813	0.890532	0.999187	0		-0.264169	0.142379	0.451253	0		0.0291239	0.869948	0.964128	0		0.00350868	0.984261	0.997133	0		0.116457	0.513641	0.93332	0		-0.387051	0.248359	0.999864	0
A330094K24Rik	0.251161	0.511621	0.994568	0		0.752687	0.0536354	0.578895	0		0.736825	0.0393373	0.148241	0		0.146109	0.689437	0.967054	0		0.221157	0.545731	0.984536	0		0.424885	0.248386	0.585092	0		-0.0738481	0.839824	0.953755	0		0.464752	0.207411	0.699853	0		0.0263174	0.942567	0.994528	0		0.118529	0.862326	0.999864	0
Arl15	0.129422	0.230088	0.909222	0		0.00310424	0.976845	0.999346	0		0.214713	0.0324226	0.132699	0		0.112124	0.276523	0.848364	0		0.0584945	0.568339	0.987757	0		0.216601	0.0389315	0.242618	0		0.0986407	0.337677	0.709261	0		0.213124	0.0420231	0.438694	0		0.19226	0.0654502	0.719315	0		0.327342	0.092565	0.999864	0
Prss22	0.7458	0.167798	0.86379	0		0.488071	0.36354	0.91394	0		0.299155	0.541169	0.71348	0		-0.779126	0.132952	0.744249	0		-0.244065	0.633662	0.996087	0		-0.0711228	0.889406	0.965458	0		-1.8192	0.000897298	0.0173391	-1		-0.185668	0.716784	0.942212	0		-0.390533	0.44669	0.916335	0		-1.20387	0.212625	0.999864	0
Ptk2b	0.109537	0.404444	0.973632	0		-0.156283	0.236154	0.842715	0		-0.147821	0.220466	0.417091	0		-0.0268263	0.830411	0.984997	0		0.0773136	0.537849	0.98265	0		-0.218263	0.0865792	0.359697	0		0.168522	0.182825	0.545088	0		-0.301337	0.0197135	0.344532	0		0.155622	0.217962	0.827423	0		-0.0926919	0.692614	0.999864	0
Mfn2	0.19207	0.0679611	0.71908	0		0.0781139	0.450684	0.939043	0		0.323181	0.00126623	0.0265147	0		0.0972916	0.327301	0.875615	0		0.0625408	0.527573	0.982017	0		0.132231	0.185091	0.512145	0		-0.131792	0.186524	0.550245	0		0.0317022	0.748389	0.95046	0		-0.0340616	0.730391	0.972698	0		0.0268516	0.884482	0.999864	0
Pakap	-0.0094729	0.948814	0.999952	0		-0.0277405	0.850908	0.995561	0		0.128934	0.341567	0.543847	0		0.0953565	0.500579	0.93119	0		-0.333936	0.0217918	0.410454	0		-0.122251	0.388621	0.707803	0		0.079976	0.571823	0.854083	0		0.0922724	0.514465	0.879716	0		-0.0171001	0.903614	0.990352	0		0.0228887	0.930955	0.999864	0
2410006H16Rik	0.0592191	0.699094	0.999952	0		0.0972717	0.526077	0.957579	0		0.273996	0.0551959	0.179757	0		-0.156441	0.288617	0.855463	0		-0.441414	0.00407666	0.215805	0		-0.230695	0.120364	0.420175	0		0.11985	0.415001	0.76336	0		0.196443	0.184307	0.674004	0		-0.196056	0.185154	0.801819	0		-0.0379968	0.88973	0.999864	0
Suclg2	-0.586673	0.00729438	0.339661	0		-0.57722	0.00821325	0.319281	0		-0.430281	0.0289627	0.124078	0		-0.115275	0.566363	0.947391	0		-0.0353081	0.860344	0.999187	0		-0.15362	0.445435	0.74732	0		-0.0659799	0.74244	0.924305	0		0.0249588	0.901017	0.983244	0		-0.00703291	0.97204	0.996385	0		-0.128502	0.732283	0.999864	0
Mob3b	-0.0348673	0.856574	0.999952	0		-0.0130914	0.945888	0.998893	0		-0.0670016	0.704127	0.82851	0		0.154321	0.404961	0.903026	0		0.0765173	0.678752	0.999187	0		-0.041225	0.823306	0.943628	0		0.011725	0.949348	0.986244	0		-0.188663	0.309566	0.775965	0		0.127481	0.490939	0.925195	0		0.024579	0.943254	0.999864	0
Psmd7	-0.0125142	0.921669	0.999952	0		0.0691531	0.587481	0.969156	0		0.20926	0.0772257	0.21829	0		0.0910067	0.456294	0.91862	0		-0.00705272	0.953816	0.999187	0		-0.0153677	0.899584	0.968339	0		0.113735	0.352704	0.72136	0		0.236807	0.0568681	0.479245	0		-0.0296178	0.807899	0.981413	0		0.0456485	0.841225	0.999864	0
Gdpd2	0.0990784	0.80291	0.999952	0		-0.00938544	0.981131	0.999346	0		-1.1537	0.00263607	0.0368431	0		-0.972352	0.013651	0.394612	0		0.215709	0.570744	0.987757	0		-1.7104	4.90741e-05	0.00474603	-1		0.204375	0.591079	0.864182	0		-0.49505	0.196878	0.68877	0		0.332742	0.383092	0.896912	0		-0.529939	0.457201	0.999864	0
Gm28539	0.117901	0.47533	0.98843	0		0.233629	0.160715	0.775827	0		0.327104	0.0342126	0.136066	0		0.198188	0.212596	0.815246	0		0.039607	0.801625	0.999187	0		-0.145307	0.358812	0.683509	0		-0.253516	0.112831	0.423215	0		0.346098	0.032447	0.400431	0		0.0855099	0.588018	0.949046	0		0.26386	0.37297	0.999864	0
Stk19	0.147574	0.385303	0.971298	0		0.246192	0.150604	0.761946	0		0.491482	0.00258478	0.0363617	0		0.549418	0.00139489	0.134586	0		0.0296571	0.854732	0.999187	0		0.187669	0.250149	0.586288	0		0.467801	0.00572865	0.0635968	0		0.346492	0.0369575	0.421155	0		0.120266	0.459144	0.919198	0		0.241469	0.427155	0.999864	0
Capza2	0.138716	0.31416	0.954375	0		0.218373	0.116123	0.717462	0		0.27689	0.0313525	0.130117	0		0.174426	0.187788	0.797284	0		-0.0299886	0.819135	0.999187	0		-0.232347	0.0816131	0.349081	0		0.296864	0.0276966	0.186212	0		0.187212	0.158068	0.650623	0		0.0211243	0.872019	0.986937	0		-0.0806508	0.742458	0.999864	0
B230206L02Rik	0.37277	0.0103353	0.38501	0		0.0456086	0.744594	0.984662	0		0.137086	0.286857	0.487551	0		-0.174655	0.196343	0.805226	0		-0.0916502	0.494787	0.974605	0		-0.0920331	0.492996	0.778789	0		0.0884177	0.510051	0.822065	0		0.280314	0.0409807	0.434794	0		0.0967468	0.471241	0.920831	0		0.431167	0.0904253	0.999864	0
Avpi1	-0.0272366	0.85926	0.999952	0		-0.0174365	0.909613	0.997361	0		0.253567	0.0760684	0.21619	0		-0.0392808	0.789328	0.979312	0		-0.171582	0.246629	0.885873	0		0.141288	0.338882	0.667806	0		-0.342756	0.0235685	0.167706	0		0.00485744	0.973632	0.995405	0		-0.284924	0.0575854	0.705558	0		0.0487266	0.859352	0.999864	0
Lrrc10b	0.282767	0.452092	0.98541	0		0.445028	0.238866	0.845508	0		0.128088	0.708714	0.831373	0		0.196025	0.585351	0.953025	0		-0.0684429	0.848699	0.999187	0		0.248112	0.49029	0.777841	0		0.212903	0.553597	0.843904	0		0.443899	0.219855	0.711349	0		0.287648	0.424275	0.907685	0		0.378497	0.573415	0.999864	0
Fdft1	0.32222	0.242558	0.918892	0		-0.21446	0.434694	0.936201	0		0.0775249	0.756648	0.861529	0		0.0542421	0.83589	0.986232	0		0.360133	0.173479	0.825508	0		0.282206	0.284197	0.619479	0		0.17587	0.502799	0.817538	0		0.161469	0.538244	0.887474	0		-0.108796	0.678003	0.965154	0		0.292977	0.550508	0.999864	0
Mtf2	-0.0926343	0.487231	0.990515	0		0.00126245	0.992425	0.999346	0		0.180399	0.142619	0.31884	0		-0.0774303	0.543687	0.942037	0		-0.0835785	0.512316	0.979457	0		0.00988039	0.938108	0.982514	0		-0.00129205	0.991898	0.9982	0		0.0739197	0.562034	0.894191	0		0.113618	0.374061	0.893435	0		0.319412	0.184095	0.999864	0
Aimp1	-0.197343	0.129246	0.809299	0		0.00952065	0.940879	0.998893	0		0.071963	0.540501	0.712965	0		0.0798956	0.516427	0.935222	0		-0.0584166	0.634818	0.996087	0		0.224956	0.0722507	0.327733	0		0.0690161	0.5749	0.855416	0		0.210252	0.0922018	0.559583	0		-0.146537	0.236653	0.83452	0		0.0597875	0.794811	0.999864	0
Cpne8	-0.300899	0.474201	0.988086	0		-0.600514	0.156768	0.771038	0		-0.0354215	0.926346	0.960584	0		-0.520614	0.198609	0.806857	0		-0.244231	0.543492	0.984193	0		-0.618668	0.12806	0.430419	0		-1.26117	0.00283893	0.038849	0		-0.695656	0.0881366	0.554797	0		-1.2108	0.00402403	0.445385	0		-1.56106	0.0422499	0.999864	0
A330043C09Rik	-0.774736	0.0486186	0.663467	0		-0.713912	0.0682812	0.617046	0		-0.724565	0.0438273	0.158312	0		0.0979021	0.79002	0.979312	0		-0.256698	0.486106	0.973854	0		-0.317836	0.38917	0.708104	0		-0.609635	0.102418	0.401294	0		-1.25455	0.0013195	0.215195	0		-0.831374	0.0278731	0.633506	0		-1.70808	0.0163183	0.999864	0
Eipr1	0.0466397	0.817557	0.999952	0		0.210316	0.301044	0.888268	0		0.171606	0.355268	0.556847	0		0.519754	0.00973662	0.342728	0		0.440607	0.0268026	0.440491	0		0.0717262	0.710959	0.895532	0		0.102258	0.597581	0.86763	0		0.20611	0.28967	0.764783	0		0.13299	0.492857	0.925195	0		0.0620281	0.863908	0.999864	0
Gm21988	0.0290045	0.699961	0.999952	0		0.0867497	0.252237	0.857748	0		0.20605	0.00425545	0.0458503	0		0.173954	0.0191924	0.448615	0		0.192873	0.00991565	0.315635	0		0.201124	0.00734902	0.100718	0		0.0280943	0.696474	0.908624	0		0.228273	0.00262101	0.25148	0		0.0446963	0.535407	0.939157	0		-0.0261433	0.846054	0.999864	0
Cdk5rap2	-0.00061962	0.998506	0.999952	0		0.140767	0.670844	0.976956	0		0.242213	0.424911	0.619155	0		-0.160417	0.612927	0.957749	0		-0.305505	0.337229	0.932461	0		0.0759432	0.8105	0.939023	0		-0.302983	0.341189	0.713065	0		0.565382	0.0795574	0.540269	0		-0.238554	0.452688	0.917878	0		0.0203271	0.972624	0.999864	0
Mastl	-0.527793	0.324783	0.955602	0		0.331286	0.535105	0.96065	0		-0.344889	0.48019	0.66466	0		-0.298635	0.558927	0.945014	0		-0.767113	0.13766	0.785133	0		-0.593673	0.248115	0.584709	0		-0.0731848	0.885896	0.969284	0		-0.514979	0.31547	0.778267	0		-0.190572	0.708848	0.969612	0		-0.0421957	0.964722	0.999864	0
Gm4064	-0.709917	0.0284591	0.560271	0		-0.24476	0.438942	0.936511	0		-0.282968	0.328555	0.530775	0		-0.062846	0.834958	0.986185	0		-0.203512	0.500885	0.976455	0		-0.146257	0.628146	0.855883	0		-0.0217862	0.94241	0.984207	0		0.178791	0.554063	0.892142	0		0.233431	0.440458	0.913806	0		0.142075	0.801247	0.999864	0
Shank3	-0.435049	0.240751	0.918038	0		-0.402175	0.27761	0.874018	0		-0.445099	0.189993	0.381313	0		-0.275092	0.43619	0.914088	0		-0.391007	0.270089	0.903111	0		-0.629171	0.0791632	0.343329	0		0.106622	0.76213	0.929507	0		0.361439	0.307498	0.774302	0		0.223978	0.525619	0.936524	0		0.800666	0.228019	0.999864	0
Trim45	-0.320991	0.392126	0.971802	0		-0.407637	0.278365	0.874018	0		-0.440694	0.200963	0.394435	0		-0.0114581	0.974426	0.996594	0		0.511988	0.156772	0.807422	0		0.0064394	0.985626	0.995974	0		-0.286503	0.42449	0.771147	0		-0.0964864	0.787283	0.958812	0		-0.233156	0.515209	0.93332	0		-0.0132198	0.984227	0.999864	0
Celf2	-0.0945104	0.45128	0.98541	0		0.028499	0.819785	0.994486	0		0.231595	0.0476136	0.165365	0		0.0977857	0.415619	0.906185	0		-0.0403694	0.73602	0.999187	0		0.12048	0.316819	0.647939	0		-0.198397	0.102548	0.401723	0		-0.116999	0.330847	0.787359	0		-0.0596174	0.618845	0.955126	0		0.192722	0.391325	0.999864	0
Donson	-0.0258073	0.828836	0.999952	0		0.0851037	0.477046	0.947305	0		0.152466	0.166803	0.352017	0		0.129763	0.259304	0.839854	0		0.117517	0.306346	0.920412	0		0.118462	0.302521	0.635696	0		-0.289118	0.0144676	0.121213	0		-0.0383837	0.736942	0.94567	0		-0.205891	0.0766202	0.731136	0		0.0172073	0.935807	0.999864	0
Pik3ap1	0.482569	0.13991	0.829566	0		1.16669	0.000726547	0.178234	1		1.08016	0.000631188	0.0203477	1		0.00745643	0.980743	0.997033	0		0.00416891	0.989233	0.999326	0		-0.0706814	0.819073	0.941935	0		0.309002	0.319931	0.694031	0		-0.106215	0.731146	0.944704	0		0.0223643	0.942288	0.994442	0		-0.0703024	0.903187	0.999864	0
Adgrl2	-0.116614	0.870782	0.999952	0		0.233409	0.744858	0.984662	0		-0.275482	0.674441	0.808092	0		0.257307	0.707791	0.969635	0		0.106804	0.876275	0.999187	0		0.580885	0.39907	0.715042	0		-0.0165495	0.98075	0.995387	0		0.313858	0.64766	0.924611	0		-0.170626	0.803614	0.981413	0		-0.888706	0.489823	0.999864	0
Pf4	-0.0898867	0.841577	0.999952	0		0.355209	0.43124	0.936201	0		0.161683	0.69425	0.821841	0		0.069445	0.871786	0.988131	0		-0.0152182	0.971783	0.999187	0		-0.0957812	0.823875	0.943797	0		-1.81712	0.000118835	0.00383537	-1		0.2791	0.517584	0.881527	0		-0.643331	0.14007	0.782595	0		-1.08779	0.181288	0.999864	0
Kmt5c	-0.184138	0.0931357	0.766167	0		-0.09283	0.391589	0.92344	0		-0.127777	0.199318	0.392318	0		0.0383956	0.710199	0.970223	0		0.10618	0.306661	0.920441	0		0.0404436	0.69552	0.888366	0		-0.0599043	0.562528	0.848389	0		0.115964	0.264778	0.747959	0		0.035924	0.728064	0.972298	0		0.176541	0.363012	0.999864	0
Ing1	-0.10685	0.372328	0.966545	0		-0.00182576	0.987782	0.999346	0		0.050942	0.640561	0.786326	0		-0.00688882	0.951852	0.993838	0		-0.0948269	0.407713	0.95373	0		0.111157	0.332501	0.661974	0		-0.302761	0.010617	0.0979103	0		0.139841	0.224222	0.715534	0		-0.0681794	0.55091	0.941851	0		0.206877	0.334991	0.999864	0
Dnajc2	-0.1346	0.43825	0.982104	0		0.195663	0.261633	0.864544	0		0.278653	0.0833381	0.228365	0		0.0368679	0.823858	0.984437	0		-0.0720545	0.6638	0.999187	0		0.0189341	0.908971	0.97234	0		0.32086	0.0577216	0.293882	0		0.344351	0.0422983	0.438694	0		0.169861	0.307873	0.866515	0		0.360209	0.248543	0.999864	0
Gm13686	-0.0657572	0.849535	0.999952	0		0.869329	0.0153312	0.38989	0		0.477521	0.136611	0.310442	0		-0.0441493	0.894096	0.989989	0		0.134272	0.685822	0.999187	0		0.253538	0.446046	0.747755	0		-0.369083	0.269066	0.650225	0		-0.427929	0.201115	0.692388	0		-0.1696	0.609574	0.953208	0		-0.356652	0.566101	0.999864	0
Gm4022	0.0405886	0.922456	0.999952	0		0.0654642	0.875259	0.996813	0		-0.697401	0.0726751	0.209957	0		-1.16395	0.00538439	0.2769	0		-0.694725	0.0871159	0.694784	0		-1.6465	0.000157245	0.0107225	-1		0.431656	0.282635	0.663148	0		-0.278098	0.487055	0.867186	0		0.505208	0.209724	0.821655	0		-0.00662622	0.992917	0.999864	0
Npy1r	0.686476	0.0221851	0.513336	0		0.209388	0.473384	0.945084	0		0.10255	0.700228	0.825952	0		-0.057281	0.837157	0.986396	0		-0.0902303	0.74621	0.999187	0		-0.214075	0.443838	0.746018	0		-0.0128132	0.963321	0.989762	0		-0.146233	0.600276	0.910923	0		0.07762	0.780664	0.978199	0		-0.120646	0.817023	0.999864	0
Shq1	-0.102405	0.567044	0.999431	0		-0.166135	0.354542	0.908443	0		-0.0631791	0.698914	0.824934	0		0.11796	0.491156	0.928277	0		-0.14142	0.409701	0.953837	0		0.00304606	0.985777	0.996	0		-0.0686259	0.688232	0.905968	0		-0.161959	0.345671	0.795034	0		-0.0904497	0.597152	0.952036	0		0.318358	0.322026	0.999864	0
Fsd1l	0.0119903	0.95848	0.999952	0		0.141433	0.540019	0.961651	0		-0.534392	0.0142223	0.0846936	0		-0.136383	0.536909	0.940579	0		-0.303886	0.172507	0.825508	0		-0.328835	0.140604	0.448725	0		-0.303841	0.172569	0.530658	0		0.269448	0.225384	0.715934	0		0.0343521	0.876148	0.986937	0		-0.185461	0.653212	0.999864	0
Pappa2	-0.362931	0.263756	0.92871	0		-0.00350116	0.991336	0.999346	0		-0.285065	0.335948	0.538338	0		-0.152533	0.621524	0.958231	0		-0.438378	0.160084	0.812671	0		-0.102376	0.740188	0.909002	0		0.510733	0.103063	0.40288	0		0.44083	0.157812	0.650491	0		0.465877	0.136025	0.782595	0		0.784288	0.178729	0.999864	0
Rbfox3	0.611961	0.231518	0.909612	0		0.841871	0.102297	0.694523	0		-0.232031	0.617177	0.768787	0		-0.436597	0.370573	0.893075	0		0.442084	0.364648	0.94147	0		-0.184062	0.704713	0.892885	0		0.154616	0.750167	0.926759	0		0.356425	0.464085	0.858824	0		0.16644	0.731797	0.973513	0		-0.540723	0.552284	0.999864	0
Mob4	0.0489276	0.698623	0.999952	0		0.3038	0.0197268	0.426307	0		0.320105	0.00776905	0.0605332	0		-0.120517	0.32126	0.870443	0		-0.233561	0.0582889	0.602475	0		-0.0273236	0.821134	0.942841	0		-0.218209	0.0761318	0.342556	0		0.058743	0.627286	0.919112	0		-0.0409272	0.734967	0.974133	0		0.14868	0.51172	0.999864	0
Cd38	-0.0435353	0.77413	0.999952	0		-0.115423	0.448036	0.939043	0		-0.335458	0.0190459	0.0991704	0		-0.0106971	0.941232	0.993838	0		-0.172925	0.237107	0.883484	0		-0.447658	0.0033444	0.0644406	0		0.463655	0.00245476	0.0349222	0		-0.00145694	0.991988	0.998411	0		0.351525	0.0189469	0.597391	0		0.449788	0.102737	0.999864	0
Zfp553	-0.0293417	0.809997	0.999952	0		0.0506221	0.678484	0.979291	0		-0.20218	0.0750165	0.214382	0		-0.186078	0.116084	0.727776	0		-0.0314074	0.787987	0.999187	0		-0.142746	0.225335	0.560024	0		0.0577049	0.621581	0.879007	0		0.0250503	0.830138	0.967942	0		0.0380926	0.744346	0.975428	0		-0.0595599	0.785166	0.999864	0
Gria1	-0.301289	0.586205	0.999431	0		0.39825	0.472386	0.945084	0		0.0273035	0.956883	0.977279	0		-0.24979	0.637049	0.96118	0		0.1279	0.808918	0.999187	0		-0.223973	0.672172	0.878397	0		-0.201055	0.703986	0.910594	0		0.352032	0.506622	0.875684	0		-0.277757	0.599935	0.952498	0		-0.645248	0.515228	0.999864	0
Rbbp4	0.118383	0.277451	0.935535	0		0.274421	0.014362	0.384694	0		0.243532	0.017242	0.0941301	0		-0.0860716	0.407924	0.904547	0		-0.330639	0.00248248	0.171607	0		-0.120805	0.247216	0.583459	0		0.105081	0.313268	0.687891	0		0.212684	0.0448829	0.44608	0		0.0289606	0.779923	0.978199	0		0.144361	0.457797	0.999864	0
Gm48527	-0.384577	0.266757	0.93047	0		-0.122039	0.722815	0.983838	0		-0.366993	0.24654	0.444948	0		0.227854	0.489782	0.928277	0		0.0440707	0.893449	0.999187	0		-0.0627336	0.848806	0.953285	0		-0.207961	0.52827	0.83047	0		-0.219456	0.505837	0.87523	0		-0.0907312	0.782809	0.978452	0		-0.248488	0.686698	0.999864	0
Nlrx1	0.0116518	0.94357	0.999952	0		0.217727	0.190293	0.808605	0		0.0247828	0.869178	0.929723	0		0.0612521	0.697622	0.969328	0		0.0990189	0.530515	0.982294	0		-0.181991	0.251506	0.587022	0		-0.185197	0.243377	0.621211	0		0.206249	0.194702	0.686388	0		-0.103854	0.510731	0.932463	0		-0.224572	0.447514	0.999864	0
Gm6855	-0.118126	0.520135	0.995371	0		-0.206121	0.264057	0.865813	0		-0.0653018	0.696842	0.823389	0		-0.0493836	0.778313	0.977673	0		-0.132808	0.450273	0.960973	0		0.202391	0.251958	0.587571	0		-0.0108385	0.950711	0.986668	0		0.131627	0.454283	0.854372	0		0.136348	0.438369	0.912672	0		0.443318	0.181023	0.999864	0
1700001L05Rik	0.0530929	0.741474	0.999952	0		-0.0967032	0.548496	0.962131	0		0.0123254	0.933181	0.964829	0		0.106887	0.488562	0.928277	0		0.0523608	0.733862	0.999187	0		0.0827455	0.591436	0.837091	0		-0.0661738	0.667549	0.898698	0		0.318656	0.0431648	0.441258	0		0.0107685	0.94422	0.995057	0		-0.158775	0.581989	0.999864	0
4933409D19Rik	-0.159387	0.438895	0.982497	0		-0.523856	0.0137225	0.380508	0		-0.527804	0.00698459	0.0576038	0		-0.159065	0.419641	0.906185	0		0.278807	0.160361	0.812671	0		-0.25168	0.204123	0.534466	0		0.240354	0.224855	0.599255	0		-0.252302	0.203027	0.695046	0		0.0835011	0.670978	0.964087	0		-0.320135	0.385559	0.999864	0
Gm7160	0.0528517	0.762085	0.999952	0		0.180332	0.304297	0.888479	0		0.0870173	0.585942	0.745576	0		-0.272215	0.108208	0.724246	0		-0.140245	0.402819	0.953524	0		-0.150594	0.369302	0.691444	0		-0.0911067	0.585934	0.861806	0		0.082906	0.620001	0.916661	0		0.00640593	0.969395	0.996385	0		0.0246718	0.937047	0.999864	0
Septin1	-0.0476027	0.591997	0.999431	0		-0.0301443	0.734067	0.98388	0		-0.0342704	0.672717	0.806844	0		-0.021785	0.797454	0.980386	0		0.0935966	0.273312	0.903221	0		-0.0711543	0.403598	0.717586	0		0.24448	0.00584079	0.0644804	0		0.0666818	0.433572	0.844507	0		0.114458	0.181833	0.801344	0		0.366948	0.0247646	0.999864	0
Ahctf1	0.00311559	0.976459	0.999952	0		0.1041	0.326827	0.899145	0		0.244043	0.0145699	0.0856511	0		0.00711109	0.943889	0.993838	0		-0.203753	0.0486213	0.564378	0		-0.0381314	0.70609	0.893384	0		-0.157693	0.123646	0.446467	0		0.033172	0.742814	0.948848	0		-0.111928	0.271262	0.851393	0		0.136718	0.470805	0.999864	0
B3gnt7	0.198665	0.46879	0.987601	0		-0.0142783	0.958351	0.999346	0		0.6154	0.0171736	0.0939727	0		-0.214915	0.413174	0.905465	0		-0.0977553	0.708885	0.999187	0		0.283659	0.281467	0.616561	0		-0.0602631	0.817878	0.946543	0		0.0975528	0.70946	0.940162	0		0.0394084	0.880282	0.986937	0		-0.257726	0.599076	0.999864	0
AC140325.2	-0.150081	0.633755	0.999952	0		-0.11162	0.722922	0.983838	0		-0.176534	0.540103	0.71272	0		-0.132063	0.661227	0.963615	0		0.603488	0.0499153	0.567597	0		0.0231381	0.938735	0.982748	0		-0.099218	0.741861	0.924042	0		-0.184258	0.541345	0.887506	0		-0.146877	0.626081	0.955809	0		-0.98164	0.0865742	0.999864	0
Gm53	-0.337305	0.272244	0.932821	0		-0.210046	0.492315	0.947629	0		-0.281035	0.316326	0.518683	0		-0.307892	0.294654	0.859339	0		-0.26868	0.359725	0.939256	0		-0.552308	0.063712	0.308905	0		0.29696	0.311918	0.687797	0		0.104675	0.720115	0.943172	0		0.264996	0.366287	0.890855	0		-0.0301715	0.955944	0.999864	0
Kcna10	0.116237	0.803363	0.999952	0		0.343581	0.462985	0.942311	0		0.0538149	0.899602	0.945672	0		0.599541	0.183936	0.793521	0		0.0793871	0.858919	0.999187	0		0.828225	0.0689378	0.321454	0		0.106299	0.811904	0.94493	0		0.824953	0.0699998	0.516171	0		0.260301	0.560722	0.94369	0		0.305255	0.715026	0.999864	0
Igkv3-4	0.393569	0.028057	0.557775	0		0.428617	0.0172969	0.405247	0		0.403811	0.0143292	0.085031	0		0.156786	0.349474	0.884683	0		0.151109	0.367029	0.941589	0		-0.220268	0.190835	0.518756	0		0.436082	0.0117131	0.104536	0		0.270877	0.109429	0.583922	0		0.241206	0.152802	0.788908	0		0.293322	0.349471	0.999864	0
BB014433	0.578164	0.15144	0.845149	0		-0.00421205	0.99156	0.999346	0		0.467487	0.203251	0.396991	0		0.0265407	0.94447	0.993838	0		0.084356	0.824839	0.999187	0		-0.0317124	0.933673	0.980566	0		0.0508852	0.893772	0.970255	0		0.44092	0.250873	0.735955	0		0.194611	0.610071	0.953208	0		0.551195	0.440979	0.999864	0
Galnt1	-0.126499	0.377279	0.969266	0		0.0890316	0.533409	0.96059	0		-0.0822441	0.529052	0.704264	0		-0.039938	0.769926	0.976239	0		0.0288788	0.832471	0.999187	0		-0.345321	0.0145296	0.145051	0		0.181336	0.188364	0.553277	0		-0.145391	0.28987	0.764783	0		0.229191	0.0983364	0.745776	0		-0.0243937	0.923895	0.999864	0
Commd4	-0.111476	0.250623	0.921197	0		-0.105108	0.278312	0.874018	0		0.100697	0.256109	0.455799	0		0.104104	0.26204	0.841167	0		0.143075	0.125574	0.770823	0		0.1642	0.0800069	0.345028	0		0.0230638	0.802435	0.942036	0		0.00949954	0.917898	0.987245	0		-0.112944	0.224255	0.830011	0		-0.121292	0.48294	0.999864	0
Rcor3	-0.0187925	0.929301	0.999952	0		0.0834038	0.693998	0.98244	0		0.325431	0.0979677	0.252601	0		0.334181	0.104378	0.719603	0		0.0804986	0.691494	0.999187	0		0.462534	0.0265497	0.199207	0		-0.0743635	0.713893	0.913819	0		0.159809	0.432032	0.844345	0		-0.0137941	0.945738	0.99515	0		-0.0539482	0.886871	0.999864	0
Olfr47	-0.0333443	0.881042	0.999952	0		-0.117304	0.599102	0.969156	0		0.0882015	0.665234	0.802657	0		-0.0630665	0.767475	0.976239	0		-0.402771	0.063994	0.622487	0		-0.243352	0.257173	0.592588	0		-0.0581095	0.785269	0.937262	0		0.13715	0.520994	0.883148	0		0.080929	0.704463	0.969486	0		0.143591	0.719028	0.999864	0
Rnase10	-0.275298	0.215991	0.90045	0		-0.25375	0.253488	0.858211	0		-0.516437	0.0134241	0.0817804	0		-0.178861	0.398645	0.900944	0		-0.111021	0.599422	0.993735	0		-0.30077	0.158865	0.475856	0		0.00158785	0.993997	0.998435	0		-0.211119	0.319896	0.780923	0		0.157106	0.458041	0.918572	0		-0.0196512	0.960304	0.999864	0
Rhbdd2	0.151055	0.569295	0.999431	0		0.285968	0.283605	0.874018	0		0.0476918	0.843898	0.915156	0		0.101353	0.689588	0.967054	0		0.476687	0.065225	0.627778	0		0.261463	0.30531	0.638523	0		0.0466988	0.853884	0.957954	0		-0.348267	0.174089	0.666107	0		-0.281005	0.271022	0.851393	0		-0.42421	0.373286	0.999864	0
Spag16	-0.347412	0.411492	0.976273	0		0.696823	0.103448	0.698405	0		0.0733645	0.848948	0.91829	0		0.0485747	0.904117	0.991261	0		0.12339	0.759712	0.999187	0		0.13873	0.730971	0.904847	0		-0.694332	0.0903664	0.377374	0		-0.996973	0.0167987	0.327601	0		-1.08574	0.00963143	0.518681	0		-1.37065	0.0744857	0.999864	0
Sema6d	0.265729	0.108003	0.795235	0		0.333222	0.0456099	0.559929	0		-0.126481	0.397502	0.594952	0		-0.0480164	0.758167	0.974851	0		-0.0201341	0.89723	0.999187	0		-0.0713558	0.647495	0.865162	0		0.0728527	0.640634	0.887045	0		0.0612139	0.694777	0.93688	0		0.0594719	0.70303	0.969322	0		-0.218581	0.454953	0.999864	0
Frem3	0.133761	0.447263	0.984884	0		-0.0379101	0.828948	0.995117	0		0.157977	0.327134	0.529501	0		0.176406	0.296331	0.860254	0		0.0379409	0.821233	0.999187	0		0.319499	0.062114	0.304827	0		-0.0230243	0.890914	0.970013	0		-0.181384	0.283082	0.760099	0		-0.127668	0.448421	0.916335	0		-0.20922	0.506347	0.999864	0
Cnppd1	0.034161	0.675464	0.999952	0		0.077383	0.34493	0.907244	0		0.142855	0.0602735	0.188653	0		0.14369	0.0706484	0.657476	0		0.10478	0.183612	0.837146	0		0.116457	0.140362	0.448319	0		-0.128686	0.104189	0.404568	0		-0.00881952	0.909982	0.986633	0		-0.0501551	0.521204	0.935133	0		-0.0996729	0.495732	0.999864	0
Tmem225	0.031241	0.824181	0.999952	0		0.0548152	0.696839	0.98244	0		0.151015	0.243529	0.441327	0		-0.0156516	0.90738	0.991548	0		-0.00862048	0.948905	0.999187	0		-0.0412104	0.75946	0.917616	0		0.0594345	0.658968	0.895419	0		-0.0861455	0.522888	0.884236	0		0.040451	0.763755	0.97602	0		0.194236	0.441776	0.999864	0
Dnajb5	0.0882978	0.680912	0.999952	0		0.345223	0.112704	0.71073	0		-0.000120995	0.999508	0.999806	0		0.0356251	0.86224	0.986925	0		-0.0615554	0.764389	0.999187	0		0.311619	0.133982	0.43928	0		-0.214746	0.298485	0.677636	0		0.0564659	0.783344	0.957574	0		-0.0544904	0.790739	0.979124	0		0.448787	0.246195	0.999864	0
Rap1gap	0.0882306	0.723067	0.999952	0		0.33238	0.185993	0.803992	0		0.275566	0.229447	0.426143	0		0.480637	0.0484	0.598779	0		0.156888	0.510965	0.979457	0		0.446027	0.0661714	0.315113	0		0.0679497	0.775436	0.934329	0		0.203985	0.393542	0.823092	0		-0.0734053	0.757966	0.97602	0		0.0986302	0.8248	0.999864	0
Pef1	-0.254016	0.0259958	0.545899	0		-0.240651	0.0344218	0.514216	0		-0.0745638	0.463214	0.651037	0		0.0152802	0.885492	0.989338	0		0.0132634	0.900518	0.999187	0		0.284999	0.00976337	0.117816	0		-0.310911	0.00511326	0.0586545	0		0.0528172	0.619092	0.916661	0		-0.278355	0.0114677	0.537724	0		0.0671531	0.735277	0.999864	0
Mrps25	-0.115636	0.389388	0.971587	0		-0.177067	0.189998	0.808605	0		0.116179	0.344485	0.547022	0		-0.109034	0.3963	0.900454	0		-0.048997	0.702138	0.999187	0		0.108268	0.3996	0.715411	0		-0.0389428	0.761086	0.929233	0		0.0934313	0.466824	0.859273	0		-0.105672	0.410908	0.905347	0		0.176007	0.463758	0.999864	0
Rin1	0.389532	0.324949	0.955602	0		0.7113	0.0759389	0.628896	0		0.34564	0.3391	0.541419	0		-0.168497	0.654909	0.963206	0		0.340108	0.368658	0.942846	0		0.476898	0.209492	0.541663	0		-0.11253	0.765179	0.930258	0		0.295411	0.434368	0.84488	0		-0.00445396	0.990563	0.998896	0		0.17887	0.799641	0.999864	0
Ccr10	0.882222	0.00109131	0.152015	0		0.85735	0.00145345	0.20377	0		0.195488	0.40125	0.598247	0		-0.246752	0.312429	0.866352	0		-0.267767	0.273499	0.903221	0		-0.00267516	0.991211	0.997495	0		-0.317858	0.194878	0.560744	0		-0.0410673	0.865734	0.97667	0		-0.15338	0.528594	0.937311	0		-0.171659	0.705784	0.999864	0
Rn18s	0.162273	0.0658976	0.71119	0		0.0131632	0.879102	0.997122	0		0.200807	0.0142021	0.0845984	0		0.145216	0.0847014	0.684554	0		0.200277	0.019125	0.397882	0		0.195572	0.0219484	0.17984	0		-0.0566082	0.495323	0.811802	0		0.0302762	0.714826	0.941556	0		-0.196714	0.0212306	0.610108	0		-0.253692	0.106664	0.999864	0
Gm35550	0.0607465	0.886358	0.999952	0		0.0250156	0.953065	0.999346	0		0.321355	0.409943	0.606265	0		-0.545977	0.183982	0.793521	0		-0.320387	0.432488	0.958182	0		0.130896	0.747709	0.912344	0		0.148919	0.71445	0.913914	0		0.679668	0.100024	0.571292	0		0.0728145	0.857931	0.986493	0		-0.370129	0.627112	0.999864	0
Yap1	0.0390235	0.926748	0.999952	0		0.231514	0.586109	0.969156	0		0.258645	0.506077	0.68563	0		-0.329459	0.419101	0.906185	0		-0.248715	0.541202	0.983593	0		-0.220803	0.587345	0.835038	0		-1.81338	5.50577e-05	0.00214013	-1		0.221711	0.585816	0.904335	0		-0.63586	0.122812	0.770815	0		-1.23258	0.110223	0.999864	0
Stk4	0.109368	0.4821	0.989467	0		0.164011	0.293516	0.882435	0		0.445185	0.00287406	0.0383581	0		0.134794	0.366159	0.891898	0		-0.0645022	0.664287	0.999187	0		0.16805	0.261119	0.596227	0		-0.182856	0.222031	0.596118	0		0.0508883	0.731945	0.94474	0		-0.146598	0.326104	0.874045	0		0.0796521	0.774384	0.999864	0
Minar1	0.246667	0.601025	0.999952	0		0.208829	0.657832	0.976859	0		0.648949	0.136625	0.310442	0		-0.523999	0.248565	0.83547	0		-0.265244	0.556939	0.985487	0		-0.105378	0.815177	0.940548	0		0.18303	0.684928	0.904994	0		-0.0301096	0.946733	0.991724	0		-0.168191	0.709219	0.969612	0		-0.230044	0.78506	0.999864	0
Gm12091	-0.0109707	0.931469	0.999952	0		-0.124379	0.332162	0.901722	0		-0.0394696	0.73513	0.847345	0		-0.0273052	0.823049	0.984388	0		0.0678742	0.578855	0.989524	0		-0.0575651	0.637651	0.86047	0		-0.054026	0.65842	0.895159	0		-0.211151	0.0889136	0.555056	0		-0.224953	0.0705453	0.722279	0		-0.0194338	0.932185	0.999864	0
Gm5316	-0.0303886	0.72242	0.999952	0		-0.0529048	0.53689	0.960909	0		-0.0839919	0.285526	0.486008	0		-0.145916	0.0796951	0.671745	0		-0.0952521	0.247875	0.887262	0		-0.266163	0.00208002	0.0491243	0		-0.234054	0.0061621	0.0667871	0		0.0871993	0.289536	0.764783	0		-0.0267722	0.743605	0.975428	0		-0.0225969	0.882628	0.999864	0
Gm4890	0.548387	0.0549511	0.682644	0		0.367033	0.193775	0.810484	0		0.470921	0.0706612	0.206269	0		0.4838	0.0759026	0.665771	0		0.2297	0.392775	0.948205	0		0.689076	0.0129949	0.136078	0		-0.056732	0.832182	0.951152	0		0.515475	0.059202	0.485955	0		0.0170414	0.949235	0.99515	0		-0.340636	0.497473	0.999864	0
Gm9972	0.725503	0.126278	0.80758	0		0.494245	0.294153	0.883162	0		0.464387	0.281	0.481653	0		-0.344948	0.442845	0.916147	0		-0.191087	0.670034	0.999187	0		-0.115152	0.79722	0.933191	0		0.364464	0.417655	0.765074	0		-0.140977	0.753132	0.951041	0		-0.308797	0.49181	0.925195	0		0.0371783	0.964618	0.999864	0
A730049H05Rik	0.231064	0.649594	0.999952	0		0.25626	0.614451	0.970635	0		0.295881	0.524902	0.700754	0		-1.08532	0.0298343	0.517814	0		-0.339019	0.486743	0.973854	0		-0.909872	0.0664216	0.315872	0		0.0911311	0.851315	0.956944	0		-0.355804	0.465557	0.859273	0		0.407865	0.403324	0.902678	0		-0.151944	0.867325	0.999864	0
Odam	0.242067	0.501736	0.993394	0		0.486557	0.1803	0.798104	0		-0.0180104	0.956277	0.977115	0		-0.1893	0.582691	0.952109	0		0.447519	0.197456	0.84818	0		-0.258953	0.452952	0.753334	0		-0.107254	0.755283	0.927779	0		0.402566	0.245455	0.733339	0		0.265739	0.441276	0.9142	0		0.541035	0.402318	0.999864	0
AC084822.1	0.318571	0.0269837	0.554447	0		0.376857	0.00963131	0.338121	0		-0.0179561	0.888421	0.939844	0		-0.113756	0.397787	0.900889	0		0.091201	0.497191	0.975528	0		0.0385099	0.773884	0.922946	0		0.0420729	0.753635	0.927644	0		0.0292627	0.827153	0.967056	0		0.120583	0.370319	0.891947	0		0.0905933	0.717978	0.999864	0
Kctd20	-0.09259	0.349678	0.957679	0		-0.145959	0.143321	0.757186	0		-0.244117	0.00914851	0.0664244	0		0.102405	0.280529	0.850341	0		0.0886062	0.349642	0.936613	0		0.0341369	0.717444	0.898853	0		0.217643	0.0249217	0.173769	0		-0.0881632	0.352033	0.798747	0		-0.0323174	0.731888	0.973513	0		-0.0381267	0.828876	0.999864	0
Gm9067	0.03265	0.726325	0.999952	0		-0.0252771	0.786349	0.992715	0		0.0274491	0.747455	0.855841	0		0.00616593	0.944891	0.993838	0		0.0717638	0.422796	0.956864	0		0.166687	0.0668275	0.316911	0		-0.0332312	0.7097	0.912966	0		0.0710186	0.427593	0.84188	0		-0.1625	0.0737025	0.725342	0		-0.115655	0.489461	0.999864	0
Ppef2	0.0168332	0.956685	0.999952	0		-0.234815	0.450132	0.939043	0		0.331282	0.245832	0.44415	0		0.237897	0.424144	0.908345	0		0.302152	0.311124	0.923125	0		0.0127823	0.965621	0.990587	0		0.64678	0.033611	0.209649	0		0.0861398	0.771569	0.955189	0		-0.132241	0.656024	0.960143	0		-0.651601	0.243891	0.999864	0
Psmd12	0.0682808	0.584457	0.999431	0		0.103574	0.407827	0.930036	0		0.249582	0.0328487	0.133456	0		0.0260896	0.826893	0.984591	0		-0.0596737	0.617345	0.996087	0		-0.0135761	0.90938	0.972359	0		0.133957	0.264784	0.645766	0		0.189359	0.117488	0.595653	0		-0.0230864	0.846547	0.984865	0		0.0219811	0.92153	0.999864	0
Eps8	0.143334	0.749629	0.999952	0		0.302072	0.502121	0.951943	0		0.370968	0.368182	0.569073	0		0.105914	0.805299	0.980946	0		-0.103928	0.808876	0.999187	0		-0.0898745	0.834302	0.947548	0		0.342389	0.427113	0.772575	0		1.22162	0.00653255	0.277394	0		-0.101614	0.81305	0.982098	0		-0.043037	0.957288	0.999864	0
Lekr1	-0.361318	0.435371	0.980449	0		-0.185306	0.688362	0.981896	0		0.354794	0.402257	0.599171	0		0.109063	0.80504	0.980946	0		0.0525293	0.905342	0.999187	0		0.229145	0.604471	0.844473	0		-0.274164	0.535693	0.833342	0		0.739448	0.0993365	0.569627	0		-0.256181	0.562673	0.944199	0		-0.0612306	0.940934	0.999864	0
Zmynd11	-0.083695	0.46085	0.986489	0		0.0450587	0.690705	0.982037	0		0.123857	0.234798	0.432092	0		0.0636322	0.557475	0.944669	0		-0.133268	0.222291	0.870062	0		-0.00244789	0.981961	0.994793	0		-0.0571503	0.598163	0.867713	0		-0.00210681	0.984474	0.997133	0		-0.109834	0.313169	0.868829	0		0.132858	0.512888	0.999864	0
Ranbp2	0.0336884	0.768697	0.999952	0		0.0244972	0.830629	0.995117	0		0.17436	0.100904	0.256837	0		-0.0510825	0.641464	0.96118	0		-0.32746	0.00436435	0.225111	0		-0.216858	0.0527659	0.281097	0		-0.0175224	0.872956	0.965387	0		0.155807	0.159736	0.650876	0		-0.0675525	0.538411	0.940598	0		0.128658	0.531142	0.999864	0
Ogdhl	-0.0285397	0.935611	0.999952	0		0.49248	0.167916	0.784352	0		0.119452	0.711618	0.833421	0		-0.681281	0.0487591	0.598885	0		-0.325201	0.338573	0.932964	0		-0.613304	0.0748472	0.332723	0		0.0619605	0.854593	0.958278	0		0.353819	0.298244	0.769506	0		-0.24056	0.477958	0.922089	0		-0.252235	0.690269	0.999864	0
Gm6440	0.0960675	0.221155	0.903309	0		0.0564729	0.469525	0.944024	0		-0.0300652	0.672933	0.806976	0		-0.035917	0.630151	0.959628	0		0.107116	0.155229	0.805611	0		0.0334379	0.653895	0.868485	0		-0.0817669	0.275636	0.655556	0		-0.0356202	0.632974	0.920828	0		-0.0582234	0.43605	0.912223	0		-0.0961486	0.491426	0.999864	0
Hdac3	0.020268	0.90421	0.999952	0		-0.220607	0.194505	0.810748	0		0.183668	0.23652	0.433838	0		-0.0423746	0.792662	0.979475	0		-0.135344	0.402864	0.953524	0		0.244081	0.134841	0.441004	0		-0.207606	0.20185	0.571084	0		0.119515	0.459702	0.856211	0		-0.194389	0.231538	0.832581	0		0.555643	0.0705123	0.999864	0
Hira	0.116716	0.515665	0.994852	0		-0.0202129	0.910158	0.997361	0		0.0761304	0.642315	0.787615	0		0.179267	0.298601	0.8608	0		0.122085	0.477561	0.973256	0		0.379938	0.030946	0.215401	0		-0.0928259	0.588732	0.863257	0		0.110619	0.519667	0.882499	0		-0.0705719	0.68082	0.965891	0		-0.0768554	0.810638	0.999864	0
Gm14966	-0.0211939	0.860262	0.999952	0		-0.0443127	0.712986	0.983838	0		0.190808	0.0880987	0.236327	0		0.0334632	0.771525	0.976947	0		0.212544	0.0701925	0.642691	0		0.166463	0.153199	0.468636	0		-0.135884	0.241817	0.619461	0		0.1764	0.130675	0.616333	0		0.035	0.761354	0.97602	0		0.242275	0.264302	0.999864	0
Camsap2	0.0552051	0.799173	0.999952	0		0.409314	0.0642957	0.608329	0		0.421214	0.0382128	0.14553	0		0.119904	0.564219	0.946221	0		-0.100158	0.62987	0.996087	0		-0.0433969	0.834424	0.947571	0		-0.257279	0.219135	0.592626	0		0.0797033	0.701215	0.937922	0		-0.0292347	0.888	0.988009	0		0.543711	0.166102	0.999864	0
Eml4	-0.0434766	0.792045	0.999952	0		-0.0612594	0.710376	0.983456	0		0.118615	0.432709	0.626034	0		-0.0588617	0.709234	0.969935	0		-0.161529	0.308673	0.92121	0		-0.231712	0.146687	0.457836	0		0.301287	0.0612227	0.30334	0		0.126257	0.425132	0.841099	0		0.031007	0.844187	0.984865	0		0.279127	0.346643	0.999864	0
Zfp219	0.150945	0.434348	0.979553	0		0.215758	0.265529	0.865827	0		-0.217688	0.219736	0.41609	0		0.0540873	0.769041	0.976239	0		0.313645	0.0937043	0.70739	0		-0.110105	0.550632	0.814809	0		0.171168	0.354896	0.722429	0		-0.146736	0.427129	0.84187	0		0.515805	0.00722215	0.498985	0		0.454155	0.191671	0.999864	0
Atg7	0.0493189	0.699582	0.999952	0		0.227399	0.0801917	0.639626	0		0.342478	0.00506079	0.0496143	0		0.209093	0.0922965	0.701235	0		0.147115	0.232437	0.879894	0		0.209093	0.0922973	0.371108	0		0.147569	0.231023	0.60676	0		0.21011	0.0907739	0.558564	0		0.0241781	0.843185	0.984817	0		0.187382	0.41419	0.999864	0
Ndufb5	-0.00455	0.959919	0.999952	0		0.0021217	0.981304	0.999346	0		-0.00517617	0.950123	0.974157	0		0.00229277	0.978887	0.997033	0		-0.15608	0.0768395	0.661337	0		-0.041993	0.628343	0.855945	0		0.157367	0.0745216	0.339356	0		-0.018627	0.829808	0.967942	0		0.0545949	0.529517	0.937491	0		-0.0541917	0.738275	0.999864	0
Cntnap1	0.171414	0.20947	0.897958	0		-0.0244731	0.856541	0.995561	0		-0.124567	0.316741	0.519322	0		-0.114584	0.378443	0.896435	0		0.0852516	0.511438	0.979457	0		-0.119368	0.35904	0.683685	0		0.145482	0.26474	0.645766	0		0.0291527	0.821961	0.966353	0		0.199724	0.128102	0.772849	0		-0.00911114	0.970005	0.999864	0
Tubd1	0.307392	0.0522585	0.67836	0		0.172768	0.268249	0.86689	0		0.332243	0.0228152	0.109118	0		0.225298	0.133654	0.74518	0		0.0103982	0.944095	0.999187	0		0.363701	0.0175991	0.16092	0		-0.103239	0.487479	0.808096	0		0.163407	0.273756	0.752473	0		-0.163173	0.274434	0.851455	0		0.139311	0.616041	0.999864	0
Kdm6bos	0.321559	0.262244	0.927357	0		0.841655	0.00479945	0.269858	0		0.657429	0.0147158	0.0861782	0		-0.596091	0.0331482	0.53968	0		-1.77599	5.48165e-08	0.000220538	-1		-0.944737	0.00113083	0.0357668	0		-0.290483	0.289505	0.669271	0		0.420341	0.128004	0.61209	0		0.285992	0.29693	0.861932	0		0.130567	0.797906	0.999864	0
Gse1	-0.145004	0.395551	0.972848	0		0.223658	0.192546	0.809352	0		0.292268	0.0650681	0.197333	0		0.205609	0.210275	0.813773	0		0.212595	0.195465	0.845766	0		0.415293	0.0137038	0.139932	0		-0.218487	0.1836	0.545977	0		0.299682	0.0705868	0.517842	0		-0.143165	0.380831	0.896241	0		-0.703164	0.0248018	0.999864	0
Spindoc	0.0188726	0.900628	0.999952	0		0.0178089	0.906202	0.997361	0		0.241888	0.0851558	0.231298	0		0.186319	0.201828	0.808044	0		0.0470214	0.745216	0.999187	0		0.385829	0.0102368	0.120706	0		-0.0362385	0.802203	0.942036	0		-0.0169776	0.906551	0.985775	0		-0.151622	0.297441	0.861932	0		0.131952	0.626218	0.999864	0
Ripply3	0.34373	0.474807	0.988232	0		0.354371	0.461327	0.941739	0		0.537225	0.224343	0.421175	0		-0.833503	0.0747194	0.664187	0		-0.155026	0.735628	0.999187	0		-0.106981	0.815692	0.940845	0		-1.81206	0.000272068	0.0072476	-1		0.241145	0.599787	0.910727	0		-0.342533	0.456832	0.918113	0		-0.983015	0.255807	0.999864	0
Il9	-0.100752	0.829393	0.999952	0		-0.110179	0.813719	0.994097	0		0.423293	0.324544	0.526948	0		-0.419974	0.35024	0.884683	0		0.40112	0.372079	0.944581	0		-0.49624	0.270659	0.605492	0		-0.236506	0.59758	0.86763	0		-0.250179	0.576643	0.900721	0		-0.0184478	0.967102	0.996292	0		0.0034091	0.99675	0.999864	0
Gm49793	-0.860209	0.0301818	0.57018	0		-0.714642	0.0693954	0.6196	0		-0.60837	0.0899764	0.23935	0		-0.0510421	0.890115	0.989713	0		0.00749427	0.983814	0.999326	0		0.119218	0.747047	0.912111	0		-0.503851	0.177163	0.537528	0		-0.234333	0.526813	0.884756	0		-0.615743	0.100832	0.746349	0		-0.990323	0.156686	0.999864	0
Fam3a	-0.0904639	0.671936	0.999952	0		0.212765	0.321473	0.89882	0		0.243808	0.215317	0.411566	0		0.254036	0.217489	0.818357	0		0.112521	0.582262	0.98959	0		0.104962	0.607779	0.846385	0		0.196905	0.337458	0.709187	0		0.172122	0.40118	0.828072	0		0.0347039	0.865069	0.986937	0		0.327928	0.392655	0.999864	0
Igkv8-28	0.295604	0.147633	0.840385	0		0.507783	0.0150026	0.388186	0		0.346591	0.0652608	0.197639	0		0.12072	0.532572	0.938872	0		0.198918	0.305632	0.920406	0		-0.139219	0.472025	0.767045	0		0.531199	0.00823195	0.0819772	0		0.323609	0.0988448	0.568982	0		0.129434	0.503555	0.92933	0		0.197311	0.585396	0.999864	0
Sema3a	-0.396547	0.460403	0.986489	0		-0.302369	0.57301	0.965685	0		-0.43286	0.378627	0.578407	0		-0.293566	0.567437	0.947497	0		-0.75941	0.14335	0.788061	0		-0.747473	0.149589	0.461981	0		0.260643	0.61152	0.874109	0		0.814543	0.117172	0.595653	0		0.0551122	0.914352	0.991197	0		-0.977132	0.310976	0.999864	0
Kifc1	0.0965767	0.592753	0.999487	0		-0.0823735	0.648106	0.974204	0		0.0963808	0.559339	0.726805	0		0.445814	0.0126731	0.382207	0		0.380516	0.0317338	0.469035	0		0.594105	0.00119963	0.0367862	0		-0.311009	0.0766275	0.343611	0		-0.493283	0.00618994	0.273736	0		0.0102096	0.952806	0.995649	0		1.16016	0.00076766	0.461182	1
4930402H24Rik	-0.128941	0.394512	0.97212	0		0.133786	0.377138	0.917536	0		0.0298451	0.828617	0.906633	0		0.00774522	0.957197	0.994646	0		-0.161447	0.266621	0.899375	0		-0.145229	0.317008	0.64826	0		-0.0220118	0.87878	0.967163	0		0.157263	0.279042	0.757235	0		0.0771778	0.593377	0.950789	0		0.0818544	0.761861	0.999864	0
Surf6	-0.0687734	0.511102	0.994568	0		0.0441151	0.67293	0.977978	0		0.0132849	0.889282	0.940068	0		0.174496	0.0859346	0.686914	0		-0.0240335	0.809946	0.999187	0		0.0612231	0.540849	0.808625	0		-0.0459913	0.645649	0.889567	0		0.0995776	0.321607	0.78221	0		-0.0460561	0.645185	0.95825	0		0.130309	0.48687	0.999864	0
Dppa3-ps	-1.22198	0.0347746	0.599207	0		-0.347162	0.53878	0.961329	0		-0.847723	0.105197	0.263203	0		-0.674806	0.215006	0.816583	0		-0.579213	0.28605	0.910141	0		-0.357357	0.50863	0.789126	0		-0.506433	0.350169	0.719	0		-0.409658	0.448995	0.851643	0		-0.00795972	0.988223	0.998896	0		-0.123521	0.902559	0.999864	0
Fthl17a	-0.722273	0.0457483	0.651852	0		-0.122293	0.72933	0.983838	0		-0.347942	0.284303	0.484832	0		-0.0575119	0.864897	0.986925	0		0.0579373	0.863908	0.999187	0		-0.200717	0.553389	0.81599	0		-0.0888825	0.792636	0.939137	0		0.0104664	0.975294	0.995593	0		0.268082	0.429326	0.909524	0		0.572297	0.367656	0.999864	0
Dip2b	0.318819	0.11672	0.801232	0		0.405396	0.0479362	0.56492	0		0.169448	0.357181	0.559017	0		-0.0366842	0.848305	0.98659	0		-0.0916033	0.633276	0.996087	0		-0.168964	0.380311	0.700865	0		0.00814368	0.966123	0.990496	0		0.0612334	0.749599	0.950678	0		-0.0893114	0.641778	0.958083	0		0.371375	0.303475	0.999864	0
AU017674	-1.08451	0.0762168	0.736856	0		-0.416858	0.488587	0.947629	0		-0.443062	0.421068	0.615916	0		-0.116922	0.838718	0.98659	0		-0.537762	0.3516	0.936754	0		-0.976404	0.0945736	0.374292	0		0.353562	0.539062	0.835876	0		0.465817	0.419141	0.839116	0		0.235051	0.682641	0.966021	0		0.910389	0.398837	0.999864	0
Pqbp1	0.142148	0.307546	0.950404	0		0.109011	0.432783	0.936201	0		0.185509	0.147579	0.32573	0		0.087597	0.509629	0.933754	0		0.164698	0.217908	0.866884	0		-0.0176734	0.893908	0.967067	0		0.208861	0.120088	0.438979	0		0.0922512	0.487517	0.867406	0		0.130604	0.326988	0.874045	0		0.110756	0.655406	0.999864	0
Rfx7	-0.0695797	0.633353	0.999952	0		0.269244	0.069757	0.619964	0		0.407764	0.00356127	0.0423344	0		-0.0969644	0.487884	0.928277	0		-0.362912	0.0120755	0.331669	0		0.0526794	0.705728	0.893325	0		-0.218862	0.121499	0.441965	0		0.16749	0.233357	0.721454	0		-0.130828	0.35039	0.881907	0		0.0239647	0.926786	0.999864	0
Gm12973	-0.118114	0.700159	0.999952	0		-0.220201	0.473727	0.945084	0		-0.613217	0.0330297	0.133743	0		0.0517272	0.860003	0.986925	0		0.0238829	0.935089	0.999187	0		-0.23732	0.420096	0.728317	0		0.168016	0.5674	0.851289	0		0.352097	0.233722	0.721541	0		0.44085	0.137771	0.782595	0		-0.0644951	0.90642	0.999864	0
Myt1l	0.44807	0.174119	0.869056	0		0.432562	0.189189	0.807717	0		-0.0281103	0.924885	0.959861	0		-0.00081969	0.997905	0.999544	0		0.237329	0.448553	0.960471	0		0.30661	0.328611	0.659123	0		0.0277131	0.929256	0.980438	0		0.335381	0.28577	0.761957	0		-0.141176	0.651443	0.95904	0		-0.4306	0.46228	0.999864	0
Cym	-0.29105	0.151019	0.845149	0		-0.0783496	0.695926	0.98244	0		-0.06493	0.723019	0.8405	0		-0.144579	0.452118	0.918419	0		-0.0400447	0.834543	0.999187	0		0.226568	0.240879	0.576525	0		-0.582297	0.00381081	0.0482189	0		0.173522	0.367521	0.808661	0		-0.0440803	0.818156	0.983114	0		-0.143856	0.688551	0.999864	0
Olfr868	-0.0343486	0.815165	0.999952	0		-0.0824526	0.575263	0.966588	0		-0.239191	0.0800439	0.222922	0		-0.160775	0.256216	0.837828	0		-0.14754	0.296889	0.912637	0		-0.290527	0.0435065	0.256179	0		0.207814	0.144171	0.484128	0		-0.182525	0.19835	0.689985	0		0.0158629	0.910151	0.990352	0		-0.239342	0.364988	0.999864	0
Slc39a11	-0.181604	0.286352	0.941575	0		0.220392	0.197069	0.813847	0		-0.0294512	0.849013	0.918311	0		0.412375	0.0139406	0.396466	0		0.216718	0.185215	0.837146	0		0.317443	0.0549752	0.286754	0		-0.162566	0.318192	0.692198	0		0.212301	0.194153	0.686225	0		-0.104916	0.518053	0.934707	0		0.16192	0.593611	0.999864	0
Cd2	0.0194211	0.8635	0.999952	0		0.14765	0.195422	0.811599	0		0.252264	0.0179965	0.0961837	0		0.153908	0.159168	0.764704	0		0.0843	0.436991	0.958182	0		0.290365	0.00975644	0.11781	0		-0.26954	0.0158995	0.129856	0		0.000392944	0.997099	0.999393	0		-0.0957139	0.377967	0.895019	0		0.0577853	0.775143	0.999864	0
Rad54l	0.261826	0.489735	0.991418	0		0.171302	0.650813	0.974315	0		0.351313	0.312097	0.514279	0		0.0907787	0.80191	0.980815	0		0.160141	0.658327	0.998499	0		0.625894	0.0888834	0.364151	0		0.119673	0.740916	0.923485	0		0.128976	0.721612	0.943431	0		-0.110676	0.75975	0.97602	0		-0.27161	0.688424	0.999864	0
Fancd2	0.341447	0.575842	0.999431	0		0.712541	0.245951	0.853081	0		-0.0726204	0.896232	0.943999	0		0.138003	0.812912	0.982075	0		-0.0614696	0.916021	0.999187	0		0.815705	0.166581	0.486553	0		0.186833	0.748723	0.926548	0		-0.461422	0.43033	0.843388	0		0.298481	0.609173	0.953208	0		0.217058	0.842267	0.999864	0
Ccbe1	-0.406913	0.364673	0.963059	0		0.452966	0.313491	0.895128	0		-0.327152	0.424705	0.61895	0		-0.83852	0.0549831	0.616856	0		-0.660864	0.127309	0.774125	0		-0.766487	0.078353	0.341453	0		0.331464	0.439697	0.779622	0		-0.286307	0.504113	0.87523	0		0.850139	0.0518412	0.705558	0		0.751885	0.349605	0.999864	0
Lrrc51	-0.179326	0.372819	0.966545	0		-0.0531106	0.790973	0.992974	0		0.255263	0.167845	0.353398	0		0.0540152	0.778183	0.977673	0		0.111683	0.560866	0.986766	0		0.116932	0.542671	0.809459	0		0.128763	0.502812	0.817538	0		0.179086	0.352516	0.798788	0		-0.0378208	0.843609	0.984818	0		0.110495	0.758099	0.999864	0
Gm44204	0.383517	0.105345	0.789821	0		0.241663	0.303142	0.888479	0		-0.143745	0.501268	0.681335	0		-0.524513	0.022599	0.477021	0		-0.0541498	0.808381	0.999187	0		-0.425071	0.0619806	0.304395	0		0.173784	0.437816	0.779105	0		-0.0188431	0.932726	0.98895	0		0.143522	0.521213	0.935133	0		-0.335527	0.423397	0.999864	0
Ldlr	-0.145955	0.547916	0.999431	0		0.165459	0.496011	0.94877	0		0.370302	0.0998993	0.255455	0		0.310571	0.185046	0.794333	0		0.215538	0.355142	0.938498	0		0.147603	0.525503	0.799575	0		0.758444	0.00199713	0.0305275	0		0.376789	0.109506	0.583922	0		-0.00304672	0.98952	0.998896	0		0.359926	0.408703	0.999864	0
Mcc	-0.0998577	0.710778	0.999952	0		-0.0948379	0.72469	0.983838	0		-0.0100882	0.96728	0.983115	0		0.0342953	0.894052	0.989989	0		0.380779	0.14408	0.788686	0		0.325023	0.210944	0.543444	0		0.140046	0.587146	0.862371	0		-0.287968	0.266792	0.748195	0		-0.0920083	0.721038	0.970744	0		-0.233188	0.628789	0.999864	0
Ankk1	0.14382	0.784856	0.999952	0		-0.177093	0.736813	0.98388	0		-0.439382	0.363689	0.565464	0		-1.32943	0.0112249	0.365966	0		-0.881895	0.0856592	0.691184	0		-0.222293	0.659477	0.871619	0		-1.79999	0.000858664	0.0167861	-1		-0.0644265	0.898271	0.983188	0		-0.426144	0.399755	0.901809	0		-1.46708	0.12503	0.999864	0
Zfp74	0.207742	0.179328	0.875856	0		0.0194509	0.898917	0.997361	0		0.204614	0.148534	0.327215	0		-0.0162446	0.911719	0.992257	0		0.0784939	0.592731	0.992328	0		0.117616	0.423799	0.731207	0		-0.335678	0.0259914	0.178262	0		-0.0146667	0.920263	0.987765	0		-0.222585	0.133693	0.780659	0		0.0253227	0.926394	0.999864	0
Atat1	0.071442	0.796307	0.999952	0		0.611473	0.0314187	0.498581	0		0.191853	0.449505	0.639823	0		0.455168	0.0908045	0.695737	0		0.141925	0.592503	0.992328	0		-0.159507	0.547669	0.813022	0		0.44633	0.0970435	0.391303	0		0.0263438	0.920739	0.987765	0		0.133483	0.614634	0.954526	0		0.0448	0.92793	0.999864	0
A230057D06Rik	0.406465	0.38619	0.971587	0		-0.100718	0.829294	0.995117	0		0.208722	0.625321	0.775139	0		0.0111796	0.980042	0.997033	0		0.589469	0.191564	0.841884	0		-0.144218	0.747055	0.912111	0		-0.459452	0.306842	0.683243	0		-0.602122	0.18239	0.6722	0		-0.843338	0.0643682	0.717031	0		-1.15471	0.171889	0.999864	0
Gm49207	0.0307917	0.769864	0.999952	0		-0.0306408	0.770959	0.988867	0		-0.0215378	0.822805	0.903523	0		0.0334972	0.739479	0.974329	0		0.0359846	0.720941	0.999187	0		-0.170469	0.0956142	0.3761	0		-0.0415618	0.68	0.902381	0		0.0583289	0.563051	0.894726	0		0.0294767	0.769774	0.97602	0		-0.139277	0.460982	0.999864	0
Gabrg2	0.203952	0.698196	0.999952	0		0.99733	0.0630225	0.604955	0		0.280438	0.560091	0.727218	0		-0.111885	0.823978	0.984437	0		0.0867439	0.863068	0.999187	0		-0.037263	0.940931	0.983414	0		0.575831	0.255813	0.636758	0		0.564138	0.265448	0.747959	0		0.359591	0.475886	0.92156	0		-0.481217	0.609544	0.999864	0
D830025C05Rik	0.0520646	0.835446	0.999952	0		-0.138107	0.582192	0.969156	0		0.0246465	0.914307	0.953687	0		0.241645	0.31636	0.867555	0		0.144462	0.547693	0.984536	0		0.307314	0.204158	0.534466	0		-0.112119	0.640499	0.887045	0		-0.125545	0.601145	0.91131	0		0.196741	0.413728	0.905918	0		0.458446	0.309669	0.999864	0
Scai	-0.0643595	0.858903	0.999952	0		0.124953	0.730122	0.983838	0		0.129687	0.695316	0.822344	0		0.312318	0.36951	0.892765	0		0.0175407	0.959612	0.999187	0		0.104179	0.763707	0.91862	0		-0.147818	0.669884	0.899739	0		0.549592	0.117871	0.595759	0		0.524138	0.135366	0.782363	0		1.6263	0.0153983	0.999864	0
Gpr87	0.40951	0.406593	0.973632	0		0.0599653	0.90289	0.997361	0		-0.105474	0.814401	0.898214	0		-0.960648	0.0460602	0.595398	0		-0.958177	0.0465972	0.554644	0		-0.648124	0.172851	0.49538	0		-1.79931	0.0003926	0.0094325	-1		-0.229304	0.626303	0.918955	0		-0.527788	0.265233	0.849094	0		-1.19817	0.177882	0.999864	0
1700019A02Rik	0.0296052	0.94736	0.999952	0		0.88151	0.0543717	0.58046	0		0.252044	0.539443	0.712297	0		0.521533	0.228107	0.8219	0		-0.426497	0.322977	0.927109	0		-0.0871092	0.839162	0.949141	0		0.704597	0.105817	0.408252	0		-0.214439	0.617749	0.916532	0		0.27971	0.515507	0.933341	0		0.157431	0.844552	0.999864	0
Dusp8	0.202379	0.334163	0.955602	0		-0.0019561	0.992512	0.999346	0		0.0890117	0.640739	0.786491	0		-0.233502	0.245367	0.834162	0		0.0281349	0.887833	0.999187	0		-0.443432	0.0304777	0.213695	0		0.179987	0.369055	0.734241	0		-0.124067	0.534816	0.887213	0		0.348464	0.0858626	0.741748	0		-0.365197	0.330351	0.999864	0
Nde1	-0.14368	0.199787	0.892861	0		0.00802956	0.942337	0.998893	0		0.110598	0.278903	0.47944	0		0.162943	0.13006	0.741576	0		0.134804	0.208543	0.862207	0		0.155152	0.148957	0.460774	0		-0.0799957	0.452852	0.78781	0		-0.0704969	0.507966	0.876299	0		-0.130333	0.223763	0.830011	0		0.0216585	0.913217	0.999864	0
Pgm2	0.144709	0.504871	0.993394	0		0.316065	0.149075	0.75939	0		0.356279	0.0769425	0.217812	0		0.273354	0.191262	0.800249	0		0.205734	0.323281	0.927109	0		0.241585	0.247097	0.583337	0		0.211727	0.309545	0.685997	0		0.250568	0.230225	0.718952	0		0.0118575	0.954348	0.995649	0		-0.180754	0.641293	0.999864	0
Cyb561d1	-0.0822683	0.588973	0.999431	0		0.070601	0.642719	0.974204	0		-0.0226457	0.870533	0.930436	0		0.178698	0.223175	0.819829	0		-0.00464772	0.974509	0.999326	0		0.165319	0.259191	0.59499	0		-0.222361	0.13134	0.460915	0		-0.123326	0.398435	0.826535	0		-0.185993	0.205165	0.816276	0		-0.249992	0.360559	0.999864	0
Gm47178	-0.00771692	0.975745	0.999952	0		-0.171142	0.501239	0.951581	0		-0.36847	0.117324	0.282343	0		0.235673	0.334455	0.87912	0		-0.0565013	0.816098	0.999187	0		0.291597	0.233706	0.569087	0		-0.0854875	0.725036	0.918189	0		0.0358946	0.882521	0.979997	0		-0.0438476	0.856756	0.986259	0		-0.132004	0.771525	0.999864	0
Best1	0.411638	0.442962	0.984884	0		0.0074069	0.988947	0.999346	0		0.141195	0.77274	0.872673	0		0.062028	0.903512	0.991261	0		1.05182	0.0447688	0.545003	0		-0.253131	0.621278	0.852615	0		-0.44446	0.387115	0.745719	0		-0.325377	0.52579	0.884756	0		-0.265997	0.603711	0.952498	0		-0.686371	0.474665	0.999864	0
Gm14137	0.510719	0.231499	0.909612	0		0.460999	0.279404	0.874018	0		0.36655	0.345919	0.548426	0		0.416792	0.306445	0.864464	0		-0.0189611	0.962667	0.999187	0		0.0814961	0.840594	0.949739	0		-0.627857	0.126231	0.451475	0		0.421267	0.301342	0.770549	0		0.161243	0.690864	0.966021	0		0.0793819	0.916582	0.999864	0
Tma16	-0.0324342	0.903725	0.999952	0		-0.184021	0.493669	0.947629	0		0.345463	0.163307	0.347554	0		0.539924	0.0400055	0.571705	0		0.104453	0.684208	0.999187	0		0.272315	0.291604	0.626766	0		-0.00197186	0.993868	0.998435	0		-0.0208374	0.935273	0.989525	0		-0.177223	0.49091	0.925195	0		-0.335214	0.486161	0.999864	0
Clic4	0.0783779	0.694258	0.999952	0		0.242118	0.228116	0.837064	0		0.146181	0.423766	0.618119	0		0.0212845	0.911104	0.992013	0		0.0702478	0.712712	0.999187	0		-0.316408	0.102177	0.389499	0		-0.588737	0.00331761	0.0432865	0		0.294785	0.127076	0.611924	0		-0.162334	0.39641	0.901506	0		-0.289348	0.418927	0.999864	0
Rps8-ps1	-0.0730757	0.537194	0.997775	0		-0.0920493	0.43758	0.936475	0		0.318247	0.00489426	0.0488843	0		-0.154076	0.177522	0.784844	0		-0.155369	0.173989	0.825508	0		-0.154006	0.177715	0.502165	0		-0.130349	0.25257	0.633347	0		0.0178844	0.874344	0.977835	0		-0.208126	0.0708762	0.7223	0		-0.143709	0.498058	0.999864	0
Kctd11	-0.0993132	0.547205	0.999431	0		0.111626	0.498907	0.949958	0		0.430906	0.00612397	0.0541997	0		0.0774045	0.623686	0.958248	0		0.147637	0.351114	0.936754	0		0.24568	0.123978	0.42394	0		-0.00245192	0.987583	0.996787	0		0.119164	0.450903	0.852631	0		0.133159	0.399916	0.901809	0		0.588979	0.0506252	0.999864	0
Ceacam12	0.468289	0.349311	0.957679	0		0.683094	0.174639	0.78927	0		0.0647589	0.886821	0.93924	0		0.689052	0.15293	0.759891	0		0.283847	0.552056	0.985487	0		0.518531	0.279633	0.614659	0		-0.333551	0.485013	0.806657	0		-0.115593	0.808317	0.963702	0		0.324392	0.497014	0.927023	0		0.981153	0.274258	0.999864	0
Ptp4a2	0.00340209	0.979986	0.999952	0		-0.073692	0.587488	0.969156	0		0.255408	0.0441243	0.158841	0		0.0764367	0.556631	0.944666	0		-0.0150379	0.907753	0.999187	0		-0.0384777	0.766955	0.919905	0		0.0130062	0.92017	0.978286	0		-0.0610461	0.63848	0.922249	0		-0.0566865	0.662584	0.961976	0		0.0320638	0.894938	0.999864	0
Mybpc1	0.370376	0.0956572	0.768315	0		0.266724	0.226616	0.835971	0		0.219781	0.274922	0.475237	0		-0.0472278	0.821543	0.984286	0		0.206139	0.327384	0.928184	0		0.0129417	0.950701	0.98589	0		0.0714675	0.732952	0.920985	0		0.205036	0.32995	0.78678	0		0.28152	0.183096	0.801451	0		0.446117	0.258109	0.999864	0
Stxbp2	-0.0228454	0.83177	0.999952	0		0.095875	0.374694	0.916098	0		-0.014176	0.885306	0.938319	0		-0.0133934	0.89643	0.990094	0		-0.0283763	0.78278	0.999187	0		-0.0523051	0.611695	0.847617	0		-0.029317	0.775775	0.934329	0		0.119269	0.249938	0.735697	0		-0.063869	0.535625	0.939212	0		-0.180721	0.350175	0.999864	0
Dcdc2a	0.301096	0.400965	0.972918	0		0.98932	0.00786191	0.317571	0		0.141655	0.664548	0.802126	0		-0.327649	0.340088	0.882396	0		0.219	0.522489	0.980486	0		0.28426	0.407253	0.719822	0		0.245826	0.473123	0.799239	0		0.324574	0.344593	0.794339	0		-0.0217644	0.949205	0.99515	0		-0.148664	0.816128	0.999864	0
Trps1	0.0192724	0.906911	0.999952	0		0.231232	0.165248	0.779762	0		0.48618	0.00223975	0.034393	0		0.174084	0.272944	0.845778	0		-0.15952	0.314565	0.924315	0		0.0681622	0.665908	0.874716	0		0.428662	0.00898737	0.0870857	0		0.0537908	0.733199	0.945026	0		0.0420214	0.789962	0.979124	0		0.416862	0.162361	0.999864	0
Cryba2	0.70092	0.255144	0.924082	0		1.16133	0.0627777	0.604215	0		0.303783	0.58721	0.74637	0		-0.331807	0.571209	0.948212	0		-0.0212437	0.971023	0.999187	0		0.750876	0.20356	0.533577	0		-0.00968127	0.986792	0.996727	0		0.635635	0.280462	0.7581	0		0.664596	0.259435	0.846027	0		1.00287	0.36175	0.999864	0
Nup93	0.342193	0.243952	0.918892	0		0.522488	0.0782854	0.633463	0		0.181954	0.495581	0.677387	0		-0.313147	0.264833	0.843074	0		-0.218479	0.434878	0.958182	0		0.435521	0.123459	0.423415	0		-0.133382	0.632793	0.884511	0		0.610369	0.0330849	0.403604	0		0.149484	0.592445	0.950789	0		0.318839	0.541873	0.999864	0
Kat8	0.0289345	0.693943	0.999952	0		-0.0927202	0.211006	0.824983	0		0.106551	0.11766	0.282878	0		-0.0721885	0.307368	0.864464	0		-0.0163668	0.815957	0.999187	0		0.0298727	0.671198	0.877767	0		-0.165732	0.0221858	0.161407	0		-0.0730847	0.301473	0.770549	0		-0.109296	0.125077	0.771162	0		0.0461372	0.725915	0.999864	0
Gpr39	0.368617	0.514393	0.994601	0		0.11179	0.842896	0.995561	0		0.668815	0.19882	0.391893	0		0.645709	0.235387	0.828313	0		0.0611096	0.909843	0.999187	0		0.457862	0.398172	0.714444	0		0.382245	0.480027	0.804335	0		-0.0923891	0.864081	0.97654	0		-0.111185	0.836799	0.984289	0		0.121991	0.903827	0.999864	0
Gm6897	0.130307	0.813259	0.999952	0		0.600203	0.279661	0.874018	0		0.345424	0.494285	0.676306	0		0.205709	0.696911	0.969328	0		-0.0040637	0.993856	0.999326	0		-0.0214516	0.967573	0.990802	0		0.0048136	0.992722	0.998337	0		0.626657	0.238769	0.726871	0		0.22687	0.667575	0.963048	0		0.231709	0.81449	0.999864	0
Trmo	0.375298	0.0270138	0.554465	0		0.209066	0.209194	0.822104	0		0.371016	0.0172669	0.0941301	0		0.0542442	0.731319	0.973887	0		-0.185714	0.243129	0.883908	0		0.110195	0.48638	0.775647	0		-0.0755908	0.632512	0.884511	0		0.0338082	0.83047	0.967942	0		-0.0961952	0.543157	0.940598	0		-0.571618	0.0580044	0.999864	0
Adgrg1	-0.264703	0.586583	0.999431	0		0.368539	0.449746	0.939043	0		0.172025	0.698748	0.824902	0		-0.328446	0.481262	0.925639	0		-0.315402	0.498747	0.976115	0		-0.369996	0.427937	0.734379	0		-1.79456	0.000364146	0.00891138	-1		0.451893	0.333851	0.789161	0		-0.64451	0.170579	0.796512	0		-0.734214	0.40066	0.999864	0
Lama3	0.234011	0.372734	0.966545	0		0.0630756	0.80934	0.993792	0		0.0825172	0.729917	0.844385	0		-0.158776	0.526434	0.937169	0		0.144125	0.565131	0.987521	0		-0.206378	0.411037	0.722531	0		-0.26587	0.2908	0.670305	0		-0.132428	0.597008	0.909343	0		0.190592	0.447479	0.916335	0		0.0377896	0.935624	0.999864	0
Plxna4os1	0.57129	0.25942	0.926577	0		0.436443	0.387467	0.920814	0		0.57018	0.218778	0.415105	0		-1.11144	0.0249248	0.4849	0		-0.473692	0.327575	0.928184	0		-1.31712	0.00859006	0.109435	0		0.389311	0.420202	0.76718	0		-0.1538	0.749375	0.950573	0		0.406006	0.400707	0.901809	0		-0.147959	0.869457	0.999864	0
Il1a	0.634458	0.329323	0.955602	0		0.0344226	0.957549	0.999346	0		0.380791	0.520438	0.697663	0		-0.904032	0.149132	0.756316	0		0.394837	0.524445	0.980915	0		-0.693391	0.266063	0.601971	0		-0.614394	0.323623	0.697077	0		0.783836	0.209599	0.702363	0		-0.155005	0.802278	0.981413	0		-0.575829	0.619426	0.999864	0
Gm7614	-0.125976	0.384221	0.971224	0		0.243503	0.0964041	0.680625	0		0.302374	0.0257505	0.116561	0		-0.112974	0.414553	0.906185	0		-0.273847	0.0520761	0.577487	0		-0.457395	0.00174017	0.0450947	0		0.200187	0.15151	0.495331	0		0.22236	0.112113	0.588687	0		-0.0472602	0.732054	0.973513	0		-0.154066	0.551299	0.999864	0
Tubb1	-0.179052	0.722231	0.999952	0		0.251959	0.617184	0.971488	0		0.112039	0.807641	0.894332	0		-0.0530677	0.912267	0.992277	0		-0.154377	0.74871	0.999187	0		-0.384846	0.426038	0.732606	0		-1.79257	0.00055095	0.012139	-1		0.148058	0.758658	0.951557	0		-0.898392	0.0676219	0.719315	0		-0.921453	0.309512	0.999864	0
Riiad1	0.72157	0.0125236	0.419852	0		0.0381966	0.891	0.997122	0		0.197198	0.440394	0.632176	0		0.200083	0.45455	0.91846	0		0.130525	0.625011	0.996087	0		0.868331	0.0020669	0.0489727	0		0.0799178	0.764547	0.930258	0		0.101516	0.703691	0.937938	0		0.086127	0.746877	0.975533	0		0.210074	0.674027	0.999864	0
Gm10524	0.0264802	0.780005	0.999952	0		-0.0928162	0.329991	0.901277	0		-0.0179495	0.835858	0.910348	0		-0.136583	0.136974	0.746613	0		0.0119302	0.895338	0.999187	0		-0.200849	0.0310724	0.215759	0		0.0362876	0.689295	0.906008	0		0.115119	0.208385	0.701	0		-0.117534	0.19917	0.810989	0		-0.13353	0.432839	0.999864	0
Zfp429	-0.0634915	0.641226	0.999952	0		-0.226168	0.10173	0.693982	0		-0.0420672	0.735359	0.847512	0		0.0555247	0.670141	0.964964	0		-0.0348627	0.788995	0.999187	0		0.0261975	0.840593	0.949739	0		0.0622386	0.633125	0.884511	0		-0.158129	0.228492	0.717328	0		-0.148892	0.256389	0.84232	0		0.133472	0.584419	0.999864	0
Astl	0.738964	0.0272529	0.554598	0		0.931376	0.0061427	0.290152	0		1.04843	0.000943715	0.0237297	1		0.223797	0.47358	0.923418	0		0.157686	0.613063	0.995468	0		0.580258	0.0675443	0.31864	0		0.0909312	0.770358	0.932571	0		0.360035	0.251126	0.735955	0		0.218841	0.483375	0.923306	0		0.622473	0.288358	0.999864	0
Kcnma1	-0.00158377	0.995076	0.999952	0		-0.218928	0.395598	0.924685	0		-0.275318	0.244176	0.44203	0		-0.00921325	0.970074	0.995969	0		-0.109791	0.655201	0.998343	0		-0.235118	0.340893	0.669279	0		0.13408	0.585732	0.861806	0		0.319969	0.19689	0.68877	0		0.228641	0.354224	0.884316	0		-0.209146	0.649343	0.999864	0
Zfp185	0.356699	0.48498	0.99019	0		0.27291	0.592695	0.969156	0		0.347215	0.457217	0.646564	0		-0.920677	0.0642941	0.637031	0		-0.481647	0.325834	0.927917	0		-0.0287539	0.952952	0.986207	0		-1.7887	0.000639392	0.0135357	-1		0.0569677	0.906951	0.985908	0		-0.22458	0.645348	0.958256	0		-1.07649	0.241634	0.999864	0
Rpgr	0.0584465	0.704583	0.999952	0		0.254204	0.104072	0.699168	0		0.274818	0.055956	0.181024	0		0.169935	0.252493	0.836719	0		0.0741804	0.61527	0.995477	0		0.25447	0.0895023	0.365575	0		-0.140735	0.342158	0.713324	0		0.113771	0.441725	0.848523	0		-0.0844316	0.567476	0.945828	0		0.308056	0.267295	0.999864	0
Gm47902	0.0381958	0.840078	0.999952	0		-0.0266894	0.887854	0.997122	0		-0.191678	0.271096	0.470884	0		-0.154094	0.396741	0.900454	0		0.358822	0.0525067	0.578758	0		-0.0479926	0.791067	0.930482	0		-0.151412	0.404942	0.757962	0		-0.164306	0.366467	0.807696	0		-0.0973079	0.591625	0.950789	0		-0.357551	0.294282	0.999864	0
Clca4c-ps	0.604179	0.254868	0.924082	0		0.457967	0.386515	0.920656	0		-0.0634793	0.895049	0.94355	0		-1.89978	0.000475421	0.0771255	-1		-1.41759	0.00712864	0.274648	0		-0.491195	0.332303	0.661906	0		-1.77356	0.00099859	0.0186688	-1		0.50136	0.322509	0.782958	0		-0.278493	0.581079	0.947308	0		-0.890752	0.347182	0.999864	0
Gm9214	0.11863	0.264575	0.929657	0		-0.00528427	0.960081	0.999346	0		0.0634744	0.511698	0.690119	0		0.0251606	0.803387	0.980946	0		-0.110032	0.279316	0.906981	0		-0.00863135	0.931916	0.980053	0		-0.197585	0.0555165	0.287088	0		0.112179	0.270167	0.750154	0		-0.164944	0.107718	0.754232	0		0.0188645	0.920498	0.999864	0
Gm11127	0.127171	0.390752	0.971802	0		0.120097	0.417433	0.932337	0		0.354426	0.011337	0.0742135	0		0.310205	0.0323845	0.535729	0		0.391797	0.00774756	0.287194	0		0.1748	0.219685	0.553642	0		0.242353	0.0913145	0.379208	0		0.18261	0.200121	0.691511	0		0.0437245	0.756929	0.97602	0		0.0373963	0.887427	0.999864	0
Insr	-0.100868	0.539289	0.997775	0		0.1298	0.430197	0.936201	0		0.162061	0.282672	0.483226	0		0.0615467	0.695096	0.968454	0		-0.0643276	0.682081	0.999187	0		-0.133129	0.398065	0.714414	0		0.0885002	0.573388	0.855151	0		0.127948	0.416535	0.837734	0		-0.0865378	0.581889	0.947308	0		0.226882	0.441086	0.999864	0
Lin7a	0.187811	0.515315	0.994852	0		0.23919	0.408057	0.930218	0		0.173591	0.510608	0.689036	0		0.00193808	0.994389	0.998957	0		0.498111	0.0758978	0.659185	0		0.156957	0.569683	0.824665	0		0.0287671	0.916864	0.976887	0		0.383757	0.168368	0.661414	0		0.0335805	0.903019	0.990352	0		-0.0458304	0.929167	0.999864	0
Sox2ot	-0.0832816	0.566565	0.999431	0		-0.0887425	0.541503	0.961651	0		0.0879688	0.50801	0.686724	0		-0.0599776	0.665968	0.96459	0		-0.0602	0.664807	0.999187	0		0.312037	0.0287504	0.207069	0		-0.0874168	0.529723	0.831061	0		0.257778	0.0684428	0.512308	0		0.16509	0.237994	0.83522	0		-0.0268596	0.917614	0.999864	0
Gm15409	0.0339373	0.821416	0.999952	0		0.0676776	0.652894	0.974653	0		-0.0906267	0.510494	0.688973	0		0.0127924	0.929131	0.993565	0		0.170632	0.239216	0.883908	0		0.0332899	0.817015	0.94132	0		0.129821	0.368951	0.734227	0		0.159152	0.271816	0.752221	0		0.147314	0.308603	0.866879	0		-0.0324257	0.904089	0.999864	0
Itpkb	0.0822242	0.481455	0.989437	0		0.111342	0.341594	0.904967	0		0.12989	0.226292	0.42312	0		0.0623446	0.576576	0.949831	0		0.0453822	0.684147	0.999187	0		-0.0611018	0.584172	0.833332	0		-0.358037	0.00233908	0.0337761	0		0.000995872	0.992871	0.998729	0		-0.121952	0.277116	0.852787	0		-0.291296	0.167033	0.999864	0
M1ap	-0.0147952	0.960695	0.999952	0		-0.324871	0.282437	0.874018	0		-0.63928	0.0237742	0.11153	0		-0.171713	0.550844	0.943238	0		0.15198	0.597371	0.993466	0		-0.374539	0.196662	0.525475	0		0.351687	0.224854	0.599255	0		-0.0817173	0.776161	0.955465	0		0.659337	0.0258161	0.630239	0		0.221266	0.680852	0.999864	0
Gm20342	0.110993	0.387915	0.971587	0		0.138068	0.28393	0.874661	0		0.235722	0.0488188	0.167391	0		-0.0109048	0.929062	0.993565	0		-0.0604066	0.622377	0.996087	0		-0.120034	0.329739	0.660085	0		-0.150224	0.22396	0.598457	0		0.0854662	0.486539	0.866893	0		0.0129126	0.916047	0.991829	0		-0.0401643	0.860888	0.999864	0
Mlf2	0.103076	0.333744	0.955602	0		0.0368832	0.72822	0.983838	0		0.0668565	0.491589	0.67369	0		0.0764001	0.453067	0.918419	0		0.103622	0.310146	0.922392	0		0.215828	0.0380607	0.239916	0		-0.0334098	0.742179	0.924212	0		-0.0618647	0.543031	0.888107	0		0.0274167	0.78715	0.978928	0		0.0862188	0.650166	0.999864	0
Nrg4	0.364203	0.0960344	0.768315	0		0.045954	0.831066	0.995117	0		-0.065676	0.738784	0.849625	0		0.0121313	0.953057	0.994118	0		0.124459	0.546705	0.984536	0		0.0795708	0.699643	0.890253	0		0.4776	0.0244092	0.171145	0		0.235043	0.257544	0.743401	0		0.188075	0.363692	0.888946	0		-0.117198	0.761253	0.999864	0
Hus1	0.186982	0.187682	0.879615	0		0.214885	0.131215	0.742276	0		0.352318	0.00841771	0.0633485	0		0.287925	0.0367953	0.559907	0		0.12346	0.360821	0.939582	0		0.250242	0.0679052	0.319304	0		0.181076	0.182532	0.544537	0		0.163659	0.227428	0.716513	0		0.0162992	0.903524	0.990352	0		-0.0373983	0.881827	0.999864	0
Ubap2l	0.176166	0.369718	0.965379	0		-0.0822205	0.674363	0.978398	0		-0.52793	0.00478999	0.0484685	0		-0.193367	0.30421	0.863841	0		0.271676	0.151235	0.799326	0		-0.402692	0.0358606	0.232576	0		0.031212	0.867506	0.963489	0		-0.209254	0.266691	0.748195	0		0.136641	0.46647	0.920493	0		-0.376379	0.285319	0.999864	0
Cd59b	-0.0766912	0.806161	0.999952	0		0.0168007	0.957116	0.999346	0		-0.148241	0.604225	0.76009	0		0.0721829	0.809275	0.981277	0		-0.0437173	0.883755	0.999187	0		-0.771808	0.0127746	0.135108	0		-0.536419	0.0780258	0.347403	0		-0.402615	0.182553	0.6722	0		-0.264401	0.378621	0.895449	0		-0.467092	0.405527	0.999864	0
Tal2	-0.272841	0.46239	0.986489	0		-0.32721	0.378764	0.917536	0		-0.100847	0.76572	0.86805	0		-0.243868	0.492253	0.928561	0		-0.204419	0.564545	0.987521	0		-0.605596	0.0925123	0.371268	0		-0.0637942	0.857076	0.958821	0		-0.150433	0.671325	0.928947	0		-0.253992	0.474562	0.921479	0		-0.407598	0.53931	0.999864	0
Rab10os	-0.0250204	0.826525	0.999952	0		0.0319858	0.779383	0.991061	0		0.168827	0.11074	0.272095	0		-0.00947541	0.930866	0.993565	0		-0.103402	0.346212	0.936123	0		0.111615	0.309662	0.641365	0		-0.0856678	0.434419	0.776964	0		0.182083	0.100694	0.571933	0		0.0305739	0.779618	0.978199	0		0.0348227	0.864693	0.999864	0
Pgd	0.148749	0.399449	0.972918	0		0.236659	0.182736	0.800605	0		0.245471	0.131625	0.303608	0		0.36297	0.0354685	0.55392	0		0.27694	0.104942	0.737553	0		0.184804	0.275286	0.609807	0		0.546954	0.00209626	0.0314924	0		0.252761	0.137949	0.625421	0		-0.0616067	0.714436	0.970289	0		-0.0619499	0.843998	0.999864	0
Cfap46	-0.121156	0.511791	0.994568	0		-0.00319526	0.986161	0.999346	0		-0.320397	0.0621696	0.192135	0		-0.125876	0.476467	0.923526	0		-0.0891331	0.613631	0.995468	0		-0.293721	0.100887	0.387077	0		0.149192	0.399289	0.753622	0		0.204621	0.249341	0.735697	0		0.328526	0.0675417	0.719315	0		0.497505	0.136382	0.999864	0
Gm5142	-0.445208	0.400955	0.972918	0		0.399362	0.450831	0.939043	0		-0.448311	0.35519	0.556769	0		0.1905	0.706306	0.969635	0		0.14421	0.775369	0.999187	0		0.544791	0.284041	0.619479	0		-0.704763	0.16768	0.522711	0		-0.318997	0.528658	0.885294	0		-0.214785	0.671009	0.964087	0		-0.186005	0.843995	0.999864	0
Ccdc3	-0.79501	0.289971	0.945154	0		0.643457	0.390645	0.922867	0		-0.503895	0.461488	0.649677	0		-0.104838	0.883291	0.9893	0		0.410654	0.566004	0.987735	0		-0.108594	0.879143	0.961185	0		0.517497	0.470027	0.797357	0		-0.0900474	0.899659	0.983188	0		0.83982	0.243424	0.837743	0		0.587687	0.660368	0.999864	0
Bnip2	-0.446058	0.118804	0.802032	0		-0.0481363	0.864424	0.996813	0		-0.0102272	0.968334	0.983738	0		0.108182	0.688637	0.966727	0		0.0948844	0.725192	0.999187	0		0.0868753	0.747533	0.912344	0		-0.0686759	0.799094	0.942034	0		-0.0569664	0.832772	0.968118	0		0.00319142	0.990559	0.998896	0		0.235037	0.641795	0.999864	0
2310030G06Rik	0.0610993	0.903056	0.999952	0		0.284519	0.571279	0.965185	0		-0.0158693	0.972386	0.985764	0		-1.03106	0.0363598	0.559195	0		-0.549406	0.255971	0.892862	0		-1.10597	0.0253149	0.193699	0		-0.0426437	0.929207	0.980438	0		-0.0532464	0.911672	0.986985	0		0.529974	0.272919	0.851393	0		1.06811	0.238095	0.999864	0
1700125H20Rik	0.0209588	0.938861	0.999952	0		0.223901	0.414331	0.931896	0		-0.12975	0.603935	0.75982	0		-0.49489	0.0635259	0.637031	0		-0.580248	0.0307667	0.463149	0		-0.370261	0.161454	0.478251	0		-0.239129	0.362703	0.729395	0		0.131578	0.615313	0.915239	0		0.0680299	0.794798	0.9795	0		0.496986	0.312465	0.999864	0
Magee1	0.0780625	0.808837	0.999952	0		0.15452	0.632357	0.972285	0		0.125341	0.671042	0.805891	0		0.261018	0.39967	0.900944	0		0.176169	0.568887	0.987757	0		0.0516206	0.867201	0.958589	0		0.107617	0.727527	0.919106	0		0.0655757	0.831797	0.967978	0		0.869724	0.00691952	0.498985	0		1.0468	0.0750855	0.999864	0
Aak1	-0.0498403	0.643748	0.999952	0		-0.0427654	0.691407	0.982037	0		-0.111373	0.261061	0.461224	0		-0.0733528	0.477639	0.923764	0		0.000672242	0.994793	0.999326	0		-0.124088	0.232131	0.567788	0		0.0656106	0.525089	0.828836	0		-0.00841515	0.934887	0.989525	0		0.159419	0.126737	0.771162	0		0.0147935	0.938807	0.999864	0
Klkb1	-0.503803	0.169467	0.8642	0		-0.512391	0.162467	0.776256	0		-0.60243	0.0744268	0.213238	0		-0.312642	0.369913	0.892765	0		0.146386	0.673498	0.999187	0		-0.0639264	0.853891	0.95491	0		-0.080141	0.817438	0.946543	0		-0.132646	0.702554	0.937922	0		-0.135522	0.696433	0.967028	0		0.122102	0.850865	0.999864	0
Gm32479	-0.056665	0.921714	0.999952	0		1.11947	0.0573476	0.587375	0		-0.124033	0.81398	0.898077	0		-0.444769	0.421914	0.907239	0		-0.186137	0.736003	0.999187	0		0.196729	0.721608	0.900549	0		-0.479388	0.386989	0.745588	0		-0.705881	0.205014	0.696666	0		-0.467218	0.399054	0.901809	0		-0.30764	0.765782	0.999864	0
Rnf185	-0.176603	0.244064	0.918892	0		0.0390182	0.795417	0.992974	0		-0.0518999	0.706035	0.829744	0		-0.0416469	0.772437	0.976947	0		0.0403963	0.779084	0.999187	0		0.238871	0.102234	0.389643	0		-0.0437034	0.761544	0.929393	0		0.131847	0.361981	0.805107	0		0.00344029	0.980932	0.997847	0		0.21437	0.427678	0.999864	0
Akap5	0.138341	0.739274	0.999952	0		0.0351964	0.93248	0.998796	0		-0.364018	0.340245	0.54256	0		0.312266	0.433769	0.913112	0		0.139534	0.725755	0.999187	0		0.045402	0.90907	0.972343	0		-0.228482	0.566176	0.850358	0		0.0529355	0.894068	0.982396	0		-0.00112216	0.997748	0.999523	0		-0.44752	0.548162	0.999864	0
Zfp946	-0.128367	0.417944	0.976758	0		-0.202795	0.203178	0.817409	0		0.00989673	0.945322	0.97115	0		-0.136616	0.368083	0.892765	0		0.344912	0.0264984	0.440167	0		0.201458	0.186784	0.513931	0		-0.155872	0.305121	0.682058	0		-0.0249771	0.868708	0.977093	0		-0.0514436	0.733643	0.973738	0		0.266817	0.347609	0.999864	0
Tug1	0.0529355	0.566519	0.999431	0		0.0438456	0.634758	0.972884	0		0.17316	0.0446457	0.159917	0		0.0366313	0.67823	0.965851	0		0.0778773	0.379409	0.944622	0		-0.0155779	0.859841	0.956198	0		0.019094	0.828667	0.949773	0		0.0249423	0.777451	0.955937	0		0.0111845	0.899109	0.990214	0		0.20794	0.211726	0.999864	0
Kpna4	-0.0554963	0.712976	0.999952	0		0.129367	0.392776	0.924115	0		0.388141	0.00692969	0.0574782	0		0.117366	0.41761	0.906185	0		0.0230738	0.872932	0.999187	0		0.193987	0.183133	0.509791	0		-0.152702	0.292848	0.672398	0		-0.0517863	0.719786	0.943172	0		-0.293281	0.0468908	0.701526	0		-0.139989	0.604499	0.999864	0
Cplane1	-0.153885	0.111084	0.795768	0		0.0286485	0.763532	0.987815	0		0.104417	0.233809	0.430903	0		-0.0469994	0.606368	0.956475	0		-0.00491948	0.956923	0.999187	0		0.0965176	0.29233	0.627425	0		-0.259961	0.00627674	0.0677376	0		0.0658935	0.470695	0.860927	0		-0.0446928	0.624099	0.955468	0		0.245318	0.154713	0.999864	0
Dbpht2	0.071018	0.913077	0.999952	0		0.513082	0.431964	0.936201	0		0.939405	0.119351	0.285591	0		0.0316726	0.959423	0.99514	0		0.686994	0.27316	0.903221	0		-0.402805	0.518615	0.795035	0		0.351023	0.573548	0.855151	0		0.75435	0.229545	0.717905	0		0.269715	0.665166	0.962555	0		-1.52889	0.193671	0.999864	0
Gm4880	-0.140421	0.487329	0.990614	0		0.471989	0.0230811	0.449404	0		0.624696	0.00140406	0.0273153	0		-0.144132	0.456442	0.91862	0		-0.292397	0.134604	0.782027	0		-0.202406	0.297127	0.631151	0		0.289673	0.138182	0.473942	0		0.0512152	0.790731	0.959612	0		-0.248792	0.201414	0.812143	0		-0.564842	0.122677	0.999864	0
Fermt2	-0.154137	0.69392	0.999952	0		0.355157	0.366341	0.91394	0		-0.00188454	0.995796	0.998128	0		-0.302414	0.42104	0.906594	0		0.127029	0.734598	0.999187	0		0.00299759	0.993613	0.998207	0		0.0893498	0.811465	0.94493	0		0.523818	0.166495	0.659685	0		0.636034	0.094639	0.744572	0		0.638174	0.364573	0.999864	0
Zfp606	-0.0374666	0.880133	0.999952	0		0.485446	0.0557171	0.584667	0		0.252289	0.269847	0.469722	0		0.00503869	0.983089	0.997758	0		0.218902	0.359441	0.939256	0		0.22883	0.33828	0.667338	0		0.0867423	0.715392	0.914617	0		0.163313	0.49324	0.870921	0		-0.0292273	0.902154	0.990352	0		0.231951	0.602539	0.999864	0
Alox15	0.237606	0.524963	0.995371	0		0.0419685	0.910391	0.997361	0		0.672317	0.0536403	0.176832	0		2.04921	7.76827e-07	0.000856622	1		0.539501	0.135628	0.78223	0		0.612182	0.0915861	0.368986	0		1.638	3.51685e-05	0.00151164	1		0.513033	0.155371	0.648701	0		0.827732	0.0243823	0.626331	0		0.792986	0.238689	0.999864	0
Mpp1	0.173701	0.616481	0.999952	0		-0.176555	0.610718	0.970439	0		-0.937684	0.0047863	0.0484685	0		-0.381119	0.253834	0.836719	0		0.364149	0.275264	0.904038	0		-1.11824	0.00151761	0.0417624	0		0.41394	0.215856	0.58909	0		-0.463112	0.167137	0.659905	0		0.551481	0.101564	0.746349	0		-0.0185559	0.976121	0.999864	0
Gm5113	-0.0539258	0.835429	0.999952	0		0.404133	0.12449	0.731463	0		-0.326528	0.173193	0.360502	0		0.150158	0.546236	0.942037	0		-0.127741	0.607517	0.995465	0		0.00537744	0.982724	0.994927	0		-0.27412	0.272972	0.653859	0		0.141545	0.569405	0.897449	0		0.260243	0.297667	0.861932	0		0.365374	0.433225	0.999864	0
Tmtc2	-0.838789	0.184965	0.877447	0		-0.0114433	0.985417	0.999346	0		-0.234239	0.682569	0.814191	0		-0.0137782	0.981651	0.997177	0		-1.04127	0.0877053	0.695669	0		-0.590019	0.327482	0.657842	0		-0.0842011	0.888236	0.969823	0		-0.165859	0.781984	0.95724	0		0.495665	0.409938	0.905347	0		0.523756	0.640707	0.999864	0
Gm13522	0.214467	0.377434	0.969436	0		0.18834	0.437809	0.936483	0		0.363206	0.105622	0.263818	0		-0.160212	0.49004	0.928277	0		-0.119542	0.606098	0.994968	0		-0.552068	0.0207649	0.174626	0		-0.126193	0.586274	0.861959	0		-0.194013	0.403824	0.829588	0		0.043821	0.849878	0.985048	0		-0.475476	0.275498	0.999864	0
Ccdc40	0.635194	0.07843	0.740355	0		0.510146	0.154958	0.767327	0		0.451293	0.168332	0.353869	0		-0.0653379	0.847312	0.98659	0		-0.310516	0.362336	0.94097	0		0.103223	0.761052	0.917799	0		-0.299861	0.378888	0.740475	0		0.178809	0.598735	0.910245	0		-0.309479	0.363925	0.889018	0		-0.601028	0.346122	0.999864	0
Gm9843	-0.175308	0.0457569	0.651852	0		-0.0832386	0.334318	0.90235	0		-0.157331	0.0496351	0.168815	0		-0.168974	0.0442702	0.588031	0		0.00528741	0.948627	0.999187	0		-0.127741	0.124625	0.425341	0		0.0443181	0.589773	0.863793	0		0.0422968	0.606798	0.912854	0		0.0623036	0.449203	0.916335	0		0.109471	0.477083	0.999864	0
Mif	-0.209336	0.121181	0.80425	0		-0.0814842	0.541611	0.961651	0		0.0133451	0.912726	0.9525	0		-0.0092169	0.94236	0.993838	0		-0.0527461	0.679327	0.999187	0		0.131056	0.306799	0.639739	0		-0.179349	0.164111	0.517814	0		0.0565579	0.657628	0.926995	0		-0.291416	0.0263037	0.630361	0		-0.00914343	0.969416	0.999864	0
Gm14392	-0.13528	0.405898	0.973632	0		0.00249158	0.987738	0.999346	0		0.139881	0.347597	0.549749	0		-0.0375919	0.808596	0.980946	0		-0.138626	0.373715	0.944581	0		0.128777	0.40832	0.720575	0		-0.130076	0.403648	0.757544	0		0.122128	0.432767	0.844345	0		-0.153081	0.326435	0.874045	0		0.0492668	0.865227	0.999864	0
Gm50475	0.00707806	0.988733	0.999952	0		0.408418	0.417002	0.932337	0		0.159454	0.727975	0.843303	0		-0.101885	0.831819	0.985014	0		0.781575	0.108593	0.744979	0		0.50135	0.299007	0.633094	0		0.313293	0.514693	0.824238	0		0.316942	0.509832	0.877326	0		0.398036	0.408517	0.904931	0		0.0788975	0.929937	0.999864	0
Vapa	-0.314193	0.054667	0.682346	0		-0.0837362	0.601441	0.970293	0		-0.147154	0.31725	0.519766	0		-0.00752467	0.960818	0.995215	0		-0.197149	0.202242	0.855335	0		0.0402222	0.792932	0.931492	0		0.0194685	0.898864	0.971285	0		0.122235	0.426513	0.841596	0		-0.122073	0.42712	0.90874	0		0.279616	0.331769	0.999864	0
Klk1b26	0.156791	0.534777	0.997273	0		-0.0783198	0.756121	0.986697	0		-0.0158305	0.945211	0.97115	0		-0.281946	0.246027	0.834247	0		-0.118661	0.623189	0.996087	0		-0.110727	0.646544	0.86446	0		0.452652	0.0656908	0.317424	0		0.44357	0.0710815	0.518823	0		0.270531	0.265383	0.849094	0		0.77099	0.0927329	0.999864	0
Gcnt1	0.0474718	0.803711	0.999952	0		0.00869574	0.963674	0.999346	0		0.298831	0.0920552	0.242733	0		0.195785	0.287033	0.854148	0		-0.0401986	0.8259	0.999187	0		-0.169777	0.355118	0.68151	0		0.486697	0.0103452	0.0962107	0		0.0759397	0.677967	0.93163	0		0.182799	0.319803	0.872515	0		0.380153	0.269408	0.999864	0
4930408O17Rik	0.676837	0.128064	0.808443	0		0.242995	0.580277	0.968901	0		0.682995	0.0938942	0.245902	0		0.132593	0.752216	0.974329	0		-0.170658	0.684597	0.999187	0		-0.259005	0.5381	0.80725	0		0.568249	0.180446	0.541528	0		0.605565	0.154072	0.646497	0		0.579063	0.172468	0.797728	0		0.471834	0.548774	0.999864	0
Zfp934	-0.16053	0.529446	0.995657	0		-0.486647	0.0611513	0.600937	0		-0.0195065	0.933221	0.964829	0		0.0920057	0.706025	0.969635	0		0.147674	0.545413	0.984508	0		0.304981	0.214852	0.547966	0		-0.056024	0.818246	0.94662	0		0.289566	0.238535	0.726871	0		-0.0346169	0.887064	0.988009	0		0.0394555	0.931045	0.999864	0
Fabp12	-0.0133529	0.952242	0.999952	0		-0.124752	0.576461	0.967098	0		-0.313221	0.129287	0.300273	0		0.0120537	0.954943	0.994426	0		0.183106	0.392717	0.948205	0		-0.470868	0.0316388	0.217932	0		0.0900183	0.673372	0.90071	0		-0.221493	0.302121	0.770549	0		0.0911292	0.669587	0.963682	0		-0.287125	0.473202	0.999864	0
1700021A07Rik	0.270809	0.33879	0.955602	0		0.728336	0.0126149	0.374505	0		0.343282	0.186714	0.377405	0		-0.202504	0.45384	0.918419	0		-0.42253	0.121995	0.764844	0		-0.228763	0.397881	0.714177	0		-0.0276085	0.918405	0.977688	0		0.14398	0.593753	0.907036	0		-0.251877	0.352357	0.882577	0		-0.0621889	0.901837	0.999864	0
Cckar	0.0490698	0.876629	0.999952	0		0.247637	0.434906	0.936201	0		-0.163825	0.571312	0.735003	0		0.420169	0.169339	0.777262	0		0.763585	0.014718	0.361159	0		1.29036	9.60565e-05	0.00766963	1		-0.201755	0.505766	0.819822	0		0.104719	0.729316	0.944704	0		-0.172672	0.568742	0.945828	0		0.396026	0.485166	0.999864	0
Gm15495	0.105578	0.371196	0.966271	0		0.110369	0.35009	0.907766	0		0.126397	0.24299	0.440881	0		0.0707247	0.530349	0.938411	0		-0.160113	0.159251	0.812037	0		-0.104524	0.355024	0.68151	0		-0.110395	0.328926	0.702243	0		-0.0374228	0.739468	0.947522	0		-0.197286	0.0846271	0.740177	0		-0.00327256	0.98759	0.999864	0
Fmc1	-0.236506	0.0860623	0.753691	0		-0.104786	0.440745	0.936511	0		-0.00606496	0.960929	0.97953	0		-0.0520101	0.688507	0.966727	0		-0.0867249	0.50454	0.978343	0		-0.0736958	0.570372	0.825056	0		0.013114	0.919418	0.977927	0		0.0520825	0.688097	0.934591	0		-0.0611992	0.637254	0.957652	0		0.24744	0.310407	0.999864	0
Vamp9	0.00637762	0.979846	0.999952	0		0.15667	0.535781	0.960671	0		-0.0986027	0.669465	0.804847	0		0.0904104	0.708446	0.969635	0		-0.0748145	0.756929	0.999187	0		-0.195687	0.419665	0.728023	0		0.260292	0.28445	0.665254	0		-0.171722	0.478463	0.863594	0		-0.208797	0.389445	0.901188	0		-0.147538	0.74424	0.999864	0
Pmfbp1	-0.0731157	0.828351	0.999952	0		0.585386	0.0878147	0.658888	0		-0.306687	0.322339	0.525088	0		0.00046572	0.998848	0.999892	0		-0.136886	0.671657	0.999187	0		-0.222561	0.491455	0.778251	0		0.493755	0.13097	0.460458	0		0.0782264	0.808468	0.963702	0		0.148159	0.646449	0.958535	0		-0.0130686	0.982724	0.999864	0
Car2	0.314367	0.497377	0.992845	0		-0.0716822	0.876701	0.996968	0		-0.779834	0.0702529	0.205557	0		-0.431014	0.332303	0.878598	0		0.216603	0.624629	0.996087	0		-1.63563	0.000587907	0.0248976	-1		-0.0750911	0.865131	0.962588	0		-0.721446	0.108167	0.583113	0		0.428014	0.335641	0.874246	0		-0.273786	0.740758	0.999864	0
Kif1b	-0.481967	0.000337461	0.102854	-1		-0.371969	0.00442596	0.268444	0		-0.10359	0.365543	0.56725	0		0.217562	0.0734112	0.661337	0		0.0153081	0.897906	0.999187	0		0.250795	0.0401984	0.247014	0		-0.283403	0.0212422	0.156736	0		-0.197946	0.102277	0.574621	0		-0.153555	0.202249	0.812577	0		-0.0142306	0.949161	0.999864	0
Sox9	0.115477	0.855609	0.999952	0		0.665689	0.297222	0.885634	0		0.242689	0.675896	0.809127	0		-0.314223	0.605346	0.956452	0		-0.0686079	0.910035	0.999187	0		1.04192	0.0915787	0.368986	0		0.441822	0.468184	0.796618	0		0.456554	0.453575	0.853759	0		0.177804	0.769745	0.97602	0		-0.00182624	0.998717	0.999864	0
Gm6569	0.0665497	0.809502	0.999952	0		0.227144	0.41227	0.931511	0		0.229359	0.365432	0.567239	0		0.0716029	0.786367	0.978715	0		0.247166	0.351692	0.936754	0		0.0938153	0.722588	0.901133	0		-0.1042	0.693409	0.907396	0		-0.163886	0.535759	0.887354	0		-0.156983	0.553006	0.942336	0		-0.262472	0.595821	0.999864	0
Clu	-0.0236046	0.955742	0.999952	0		0.305512	0.473947	0.945084	0		0.155764	0.688928	0.81872	0		-0.0695706	0.864294	0.986925	0		-0.210102	0.606272	0.994968	0		-0.232932	0.567867	0.824037	0		-1.77245	7.87074e-05	0.00281722	-1		0.249815	0.540265	0.887474	0		-0.803426	0.0536756	0.705558	0		-1.00338	0.192176	0.999864	0
Cd55	0.115054	0.45547	0.985951	0		0.206207	0.184065	0.80294	0		0.261736	0.0675537	0.20141	0		-0.0958938	0.515332	0.935056	0		-0.315848	0.036246	0.497015	0		-0.274631	0.0669768	0.317237	0		-0.0843467	0.56696	0.85113	0		-0.0488907	0.739679	0.947551	0		-0.0475689	0.746464	0.975428	0		0.226925	0.411247	0.999864	0
Kif12	-0.513545	0.211119	0.898697	0		-0.0689321	0.865468	0.996813	0		0.628134	0.0966415	0.250618	0		0.0710225	0.85526	0.986925	0		0.229863	0.555691	0.985487	0		0.0655971	0.866204	0.958589	0		-0.15058	0.699145	0.90946	0		-0.181481	0.641506	0.923054	0		-0.228443	0.558124	0.943284	0		0.923027	0.209332	0.999864	0
AI987944	0.0311695	0.886845	0.999952	0		0.0328111	0.88093	0.997122	0		0.134833	0.501693	0.681646	0		0.165855	0.430375	0.911697	0		0.0732467	0.726902	0.999187	0		0.0887735	0.67219	0.878397	0		-0.334552	0.115562	0.429377	0		0.0390565	0.852194	0.973462	0		-0.130628	0.534006	0.938478	0		0.163351	0.677261	0.999864	0
Spin1	0.0821714	0.591889	0.999431	0		-0.0360707	0.813708	0.994097	0		0.222051	0.117487	0.282598	0		-0.0171662	0.906683	0.991548	0		0.0997589	0.496836	0.975321	0		0.089784	0.540642	0.808532	0		0.141687	0.335809	0.708318	0		-0.101772	0.48824	0.867885	0		-0.154327	0.294956	0.861932	0		0.0838675	0.759616	0.999864	0
Pcdh12	0.120328	0.787437	0.999952	0		0.940041	0.0397361	0.535866	0		0.317167	0.438175	0.63027	0		0.259647	0.543842	0.942037	0		0.799059	0.0663662	0.631814	0		0.194297	0.649355	0.866496	0		0.137036	0.74832	0.926343	0		0.44543	0.299682	0.76999	0		0.579438	0.179121	0.800873	0		0.0816276	0.918587	0.999864	0
Olfr104-ps	-0.387549	0.432167	0.979142	0		-0.517373	0.29571	0.884822	0		0.241617	0.591375	0.75005	0		0.547664	0.248046	0.83547	0		0.160871	0.732544	0.999187	0		0.757845	0.112458	0.40746	0		-0.017688	0.970006	0.99125	0		0.180007	0.702217	0.937922	0		-0.168511	0.72038	0.970744	0		-0.442444	0.615669	0.999864	0
Gm50477	0.565157	0.164801	0.859358	0		0.143589	0.721316	0.983838	0		0.327496	0.375244	0.575204	0		0.074109	0.847355	0.98659	0		0.131079	0.733622	0.999187	0		-0.106926	0.781266	0.92531	0		0.37833	0.328375	0.70164	0		0.121985	0.751446	0.950846	0		0.232856	0.546065	0.941611	0		0.624109	0.388188	0.999864	0
Eef2k	0.00398411	0.985097	0.999952	0		0.100597	0.637611	0.97316	0		0.426937	0.0329127	0.133569	0		0.365876	0.0782655	0.668755	0		0.0471098	0.817511	0.999187	0		0.393831	0.0587333	0.296571	0		0.014661	0.942737	0.984246	0		0.0365764	0.8578	0.975275	0		-0.0928306	0.649619	0.95904	0		0.0173754	0.963705	0.999864	0
A930004D18Rik	-0.30084	0.655163	0.999952	0		-0.134759	0.84129	0.995561	0		-0.163876	0.789946	0.882417	0		-0.0255565	0.968336	0.99593	0		0.0805094	0.900493	0.999187	0		0.526256	0.415564	0.725623	0		-0.62624	0.333429	0.706413	0		0.716626	0.269193	0.748937	0		-0.308177	0.63264	0.957034	0		-0.43439	0.718573	0.999864	0
Orai3	-0.0165458	0.913947	0.999952	0		0.0532475	0.728182	0.983838	0		0.239499	0.092227	0.242956	0		0.140068	0.341556	0.882873	0		0.302276	0.0438685	0.540073	0		0.215902	0.145451	0.456614	0		0.263409	0.0774177	0.345697	0		0.268171	0.0723911	0.521382	0		0.306613	0.0410596	0.68715	0		0.495715	0.0757376	0.999864	0
Mtus1	0.106598	0.612937	0.999952	0		-0.189135	0.370906	0.915591	0		-0.557342	0.00558019	0.0521128	0		-0.0352907	0.860883	0.986925	0		0.234394	0.247978	0.887262	0		-0.497738	0.0167803	0.156783	0		0.333374	0.102975	0.402772	0		-0.353624	0.0842723	0.547427	0		0.316219	0.121379	0.769751	0		-0.304173	0.421088	0.999864	0
C130021I20Rik	0.254016	0.135051	0.819018	0		0.158789	0.346444	0.907766	0		-0.074662	0.626841	0.776099	0		-0.173011	0.284423	0.853075	0		-0.00236481	0.988249	0.999326	0		0.102623	0.523703	0.798758	0		-0.0139308	0.930864	0.981034	0		-0.146938	0.362412	0.805107	0		-0.144112	0.37163	0.891947	0		-0.431517	0.155625	0.999864	0
Gm12936	-0.186501	0.233575	0.91179	0		-0.0852896	0.583506	0.969156	0		0.341049	0.0198834	0.101723	0		0.0118724	0.936323	0.993733	0		-0.310012	0.0416736	0.527498	0		0.067237	0.651313	0.867382	0		-0.0787114	0.596919	0.867037	0		0.0794167	0.593646	0.907036	0		-0.279742	0.0649154	0.718149	0		0.124713	0.654092	0.999864	0
Dock3	0.243627	0.443494	0.984884	0		0.25523	0.422244	0.933036	0		0.0160503	0.955796	0.976773	0		-0.253861	0.404325	0.902888	0		0.078974	0.794555	0.999187	0		-0.269044	0.377047	0.698148	0		-0.133191	0.660775	0.895878	0		0.166365	0.583833	0.903553	0		0.187794	0.536542	0.939999	0		-0.0912502	0.872199	0.999864	0
Gm32364	-0.38868	0.389489	0.971592	0		0.637266	0.16129	0.776178	0		0.096288	0.814833	0.898393	0		-0.173817	0.68655	0.966633	0		0.331888	0.442142	0.959039	0		0.102332	0.812093	0.939439	0		0.290637	0.500566	0.815401	0		0.193714	0.652977	0.925812	0		0.50772	0.241855	0.836742	0		0.895937	0.269202	0.999864	0
Anxa5	-0.0235072	0.862766	0.999952	0		0.109087	0.424091	0.934193	0		-0.0131297	0.915864	0.954474	0		-0.10752	0.410418	0.90492	0		-0.165689	0.207012	0.859892	0		-0.122198	0.350055	0.677869	0		-0.0196576	0.879926	0.967557	0		0.101968	0.434829	0.845204	0		-0.147615	0.260047	0.846731	0		-0.166127	0.49608	0.999864	0
C2cd4c	0.168662	0.687565	0.999952	0		-0.27136	0.518261	0.956447	0		-1.49033	0.000330237	0.01649	-1		-1.08996	0.00913893	0.334252	0		0.3635	0.366964	0.941589	0		-1.61555	0.000216798	0.0134188	-1		0.0878134	0.826676	0.948806	0		-0.562898	0.165267	0.658711	0		0.230791	0.56563	0.945505	0		-0.55094	0.464083	0.999864	0
mt-Nd5	-0.106562	0.506613	0.993513	0		0.198563	0.218741	0.829837	0		0.342261	0.0231543	0.109956	0		0.325852	0.0379601	0.562499	0		0.147795	0.337092	0.932461	0		0.206404	0.182214	0.508546	0		-0.0434406	0.776784	0.934501	0		-0.0566492	0.711682	0.940649	0		-0.225146	0.146411	0.786916	0		-0.159389	0.578685	0.999864	0
Rgs16	0.262717	0.387009	0.971587	0		0.831814	0.0082662	0.319281	0		0.435546	0.120176	0.286668	0		-0.177554	0.540348	0.940896	0		-0.36062	0.216709	0.865967	0		0.166936	0.56474	0.821926	0		-0.569148	0.05422	0.282196	0		0.180903	0.53277	0.886954	0		0.144747	0.617417	0.955126	0		0.305631	0.573062	0.999864	0
Il10rb	0.177338	0.155256	0.847282	0		0.0950461	0.442475	0.936511	0		0.0570118	0.613546	0.766352	0		0.0694771	0.556854	0.944666	0		-0.138574	0.244013	0.884591	0		0.123965	0.296573	0.630895	0		-0.0344446	0.770508	0.932584	0		0.250379	0.0384928	0.425685	0		-0.00857847	0.942058	0.994383	0		0.119741	0.58823	0.999864	0
Slc50a1	0.0413758	0.550473	0.999431	0		-0.0868905	0.213045	0.826668	0		-0.0104183	0.869103	0.929693	0		0.0869056	0.193433	0.802308	0		0.200779	0.00385491	0.210706	0		0.142296	0.0360612	0.2331	0		-0.088877	0.183714	0.546038	0		-0.132717	0.0498362	0.458769	0		0.0472037	0.47695	0.922089	0		0.153084	0.220266	0.999864	0
Gm4948	-0.0459116	0.83307	0.999952	0		-0.246529	0.261125	0.864379	0		-0.589832	0.00470001	0.0479682	0		-0.135592	0.516293	0.935222	0		0.298802	0.156438	0.807268	0		-0.283067	0.178911	0.503909	0		0.075772	0.716361	0.915057	0		-0.0361681	0.862236	0.976453	0		0.203626	0.33116	0.874045	0		-0.224677	0.565162	0.999864	0
Smarce1	-0.201715	0.0499056	0.669012	0		-0.103663	0.305784	0.889039	0		-0.0575019	0.532689	0.707002	0		-0.0530326	0.582407	0.951961	0		-0.0651071	0.500009	0.976372	0		0.00989587	0.918139	0.975316	0		-0.0597457	0.535792	0.833342	0		0.0243985	0.800018	0.961656	0		-0.13285	0.172212	0.797728	0		0.142128	0.431706	0.999864	0
Abraxas1	-0.0291953	0.804269	0.999952	0		-0.0594089	0.614444	0.970635	0		0.0464678	0.666276	0.803266	0		0.0333398	0.767452	0.976239	0		0.0923548	0.414258	0.954767	0		0.166797	0.143729	0.453376	0		0.0939367	0.40637	0.758564	0		0.191873	0.0938678	0.561865	0		0.0155486	0.89027	0.988294	0		0.167786	0.42778	0.999864	0
Zic3	0.0941482	0.841474	0.999952	0		0.340069	0.471258	0.944806	0		0.13563	0.752652	0.859027	0		0.132839	0.768121	0.976239	0		0.27719	0.539096	0.98265	0		0.00674997	0.988041	0.99654	0		0.397776	0.379219	0.740622	0		1.25598	0.00749491	0.281909	0		0.308308	0.494749	0.92563	0		0.184985	0.826254	0.999864	0
Trpm3	0.401235	0.423929	0.977846	0		0.359217	0.473737	0.945084	0		-0.119797	0.793255	0.884458	0		0.180698	0.705858	0.969635	0		0.847261	0.0818499	0.676733	0		1.07809	0.0284475	0.205847	0		0.647504	0.180418	0.541528	0		0.985129	0.0443138	0.443796	0		0.479328	0.31914	0.872515	0		0.865797	0.335938	0.999864	0
Pbk	0.386621	0.456687	0.985951	0		0.239422	0.644193	0.974204	0		0.627873	0.189005	0.379975	0		0.817645	0.104153	0.719603	0		0.810974	0.106923	0.742701	0		1.00525	0.0473924	0.26802	0		0.389436	0.433493	0.776281	0		0.704948	0.15957	0.650703	0		-0.0280867	0.954793	0.995649	0		-0.263051	0.776667	0.999864	0
Spast	-0.111368	0.424491	0.977846	0		-0.0921821	0.508082	0.952977	0		0.143483	0.261948	0.462061	0		0.216884	0.108001	0.724246	0		0.0326971	0.805794	0.999187	0		0.150657	0.260593	0.595759	0		-0.151773	0.257127	0.638307	0		0.174027	0.194838	0.686423	0		-0.129149	0.333928	0.874045	0		0.0940561	0.705542	0.999864	0
Gm42889	0.484503	0.0592912	0.693775	0		0.393531	0.122975	0.730871	0		0.298485	0.198656	0.391742	0		0.373359	0.126116	0.739116	0		0.243464	0.314838	0.924315	0		0.0296454	0.902035	0.96902	0		0.490061	0.0467059	0.257055	0		0.0508855	0.832695	0.968118	0		-0.00987146	0.967303	0.996292	0		0.449194	0.321485	0.999864	0
E230016M11Rik	-0.082335	0.710142	0.999952	0		0.187042	0.400035	0.926783	0		-0.078659	0.697672	0.824034	0		-0.330488	0.123777	0.738626	0		0.0781614	0.712336	0.999187	0		-0.342643	0.110908	0.4052	0		0.222532	0.29647	0.675288	0		0.167167	0.431624	0.844196	0		0.0956565	0.651934	0.95904	0		0.159575	0.687448	0.999864	0
Nup50	0.0389255	0.717529	0.999952	0		0.224598	0.0414221	0.54425	0		0.330628	0.00151256	0.0282513	0		0.00838924	0.935015	0.993733	0		-0.127181	0.220381	0.868797	0		0.23091	0.0290165	0.208314	0		-0.20633	0.0498382	0.267272	0		0.138773	0.18186	0.671542	0		-0.146539	0.159092	0.792153	0		-0.191221	0.323201	0.999864	0
Tas2r136	1.094	0.0683154	0.720248	0		0.996318	0.0957942	0.677646	0		0.0615194	0.908936	0.950814	0		0.0736596	0.89593	0.990094	0		1.2731	0.0280181	0.446504	0		0.857586	0.13288	0.438127	0		0.222559	0.692918	0.907396	0		0.749123	0.187884	0.678419	0		0.409411	0.468539	0.920661	0		0.0881451	0.933316	0.999864	0
Tcstv1	0.137068	0.674622	0.999952	0		-0.0341156	0.916702	0.997704	0		0.113877	0.702699	0.827594	0		0.141825	0.649922	0.961427	0		0.255319	0.415115	0.95521	0		-0.140073	0.653954	0.868485	0		0.271076	0.387149	0.745719	0		0.293176	0.349979	0.798006	0		0.37561	0.232623	0.832643	0		-0.262984	0.652808	0.999864	0
Zfhx2	0.00410034	0.979235	0.999952	0		-0.101586	0.520023	0.956447	0		0.143462	0.321798	0.524451	0		0.0357539	0.812578	0.981911	0		-0.0397441	0.792133	0.999187	0		0.284509	0.06426	0.310436	0		-0.163051	0.282617	0.663148	0		0.417533	0.00785464	0.282972	0		-0.0501889	0.739344	0.974756	0		0.258324	0.361976	0.999864	0
Commd7	0.0154043	0.921405	0.999952	0		-0.0596097	0.70283	0.98247	0		0.0429136	0.763723	0.866305	0		0.189033	0.209854	0.813538	0		-0.00350511	0.981281	0.999326	0		-0.141413	0.346303	0.674695	0		-0.0208522	0.889003	0.969992	0		0.160638	0.285404	0.761834	0		-0.0960715	0.521151	0.935133	0		0.0822558	0.76863	0.999864	0
Gm9776	0.128502	0.635519	0.999952	0		0.126161	0.641673	0.974204	0		0.0853668	0.730305	0.844785	0		0.24199	0.352707	0.886002	0		-0.265603	0.308198	0.921079	0		-0.178173	0.492831	0.778789	0		0.189728	0.465372	0.794557	0		0.474153	0.0724545	0.521425	0		0.349981	0.181241	0.801344	0		0.594315	0.224099	0.999864	0
Dnajc5	0.113176	0.324444	0.955602	0		0.185545	0.109451	0.708484	0		0.3015	0.00573308	0.0526276	0		0.1501	0.174203	0.782	0		0.0268585	0.805947	0.999187	0		0.144404	0.190779	0.518756	0		0.0427623	0.695861	0.908624	0		0.178534	0.107551	0.582311	0		-0.0840554	0.443391	0.915823	0		-0.196526	0.339022	0.999864	0
Gm37226	0.298907	0.568107	0.999431	0		0.502534	0.338857	0.903886	0		0.459157	0.339007	0.541314	0		-0.554285	0.271106	0.845778	0		0.749694	0.13888	0.785902	0		-0.505366	0.3151	0.64668	0		0.0940326	0.850887	0.95667	0		0.368246	0.462934	0.858126	0		-0.356157	0.477661	0.922089	0		-0.0230162	0.980374	0.999864	0
Zmym3	0.0101592	0.942412	0.999952	0		-0.087466	0.534871	0.96065	0		0.0748191	0.561252	0.727973	0		0.127077	0.347448	0.884444	0		-0.0174747	0.896689	0.999187	0		0.0606548	0.652557	0.867813	0		0.0374597	0.780824	0.936337	0		0.0332402	0.804964	0.962869	0		-0.0636227	0.636794	0.957652	0		-0.0365782	0.884493	0.999864	0
Hnrnpul1	0.0908614	0.504737	0.993394	0		0.00812239	0.95233	0.999346	0		0.269454	0.0344723	0.136669	0		0.204042	0.121643	0.733725	0		0.211929	0.108265	0.744979	0		0.150928	0.249294	0.585402	0		0.281892	0.0346055	0.21347	0		0.183205	0.163471	0.656496	0		0.201526	0.126183	0.771162	0		0.25981	0.28856	0.999864	0
Slc4a1	0.285352	0.504999	0.993394	0		-0.192325	0.652727	0.974653	0		-0.895998	0.0259217	0.117042	0		-0.435507	0.289659	0.856775	0		0.183997	0.652796	0.998244	0		-1.61458	0.000274514	0.0150058	-1		0.132692	0.745461	0.925218	0		-0.687019	0.0981494	0.568272	0		0.452927	0.271064	0.851393	0		-0.243791	0.749867	0.999864	0
Fam3c	-0.138518	0.364854	0.963059	0		-0.170687	0.265322	0.865827	0		-0.136328	0.329538	0.531722	0		-0.103183	0.479749	0.924861	0		-0.131903	0.367172	0.941615	0		-0.0236762	0.870832	0.959326	0		-0.134502	0.357897	0.724797	0		0.0541926	0.709938	0.940346	0		-0.203308	0.167214	0.795152	0		0.220313	0.420319	0.999864	0
Ptrh1	0.181402	0.224113	0.90656	0		-0.110299	0.45741	0.940224	0		0.18335	0.179636	0.368882	0		0.262049	0.0693735	0.652416	0		0.0491899	0.728445	0.999187	0		0.387922	0.00849297	0.109096	0		-0.0911715	0.520592	0.826984	0		0.24466	0.089223	0.555062	0		-0.0636952	0.653167	0.95904	0		0.0353828	0.893742	0.999864	0
Hs3st6	0.244054	0.258462	0.925654	0		-0.234544	0.277212	0.874018	0		-0.407691	0.0421984	0.154217	0		-0.0194763	0.924369	0.993341	0		0.149318	0.468053	0.969146	0		-0.308205	0.137966	0.444547	0		0.22291	0.280448	0.661371	0		0.130711	0.524992	0.884632	0		0.319572	0.124369	0.771162	0		-0.145444	0.704951	0.999864	0
Ice1	-0.191071	0.0547673	0.68259	0		-0.0551033	0.572198	0.965471	0		0.0657596	0.4614	0.649677	0		-0.0362876	0.697217	0.969328	0		-0.0254477	0.784874	0.999187	0		-0.0681128	0.466172	0.762152	0		-0.0449659	0.629873	0.8835	0		-0.114621	0.222629	0.71483	0		-0.114001	0.225102	0.830104	0		-0.0746554	0.668806	0.999864	0
Gm38049	0.191008	0.583463	0.999431	0		0.0280979	0.935597	0.998893	0		-1.3376	0.000123394	0.0128611	-1		-0.764995	0.0257296	0.491531	0		0.323313	0.333932	0.931157	0		-1.61139	1.63555e-05	0.00204353	-1		0.188746	0.571276	0.8539	0		-0.455588	0.175709	0.667645	0		0.415978	0.215487	0.827347	0		-0.382677	0.53963	0.999864	0
Nsmce4a	0.00210011	0.986652	0.999952	0		0.117213	0.352833	0.907766	0		0.239188	0.041812	0.153428	0		-0.0949199	0.431057	0.911697	0		-0.00619101	0.958897	0.999187	0		0.19765	0.105088	0.395206	0		-0.0980002	0.416364	0.763986	0		-0.0930437	0.440158	0.847148	0		-0.0748496	0.53412	0.938478	0		-0.00438304	0.984439	0.999864	0
Ercc6l	0.0440611	0.813782	0.999952	0		0.22497	0.232768	0.839329	0		0.455231	0.0103535	0.070843	0		-0.0300493	0.866658	0.987019	0		0.100111	0.576519	0.989208	0		-0.0439065	0.806232	0.937181	0		0.0167021	0.925637	0.979415	0		0.13865	0.439993	0.847148	0		0.172136	0.338597	0.87656	0		0.402703	0.232812	0.999864	0
Nat2	0.0631568	0.605718	0.999952	0		-0.0474634	0.697878	0.98244	0		0.150927	0.180935	0.370603	0		0.0376935	0.747261	0.974329	0		0.000762625	0.994795	0.999326	0		-0.0523228	0.654819	0.868888	0		0.165134	0.162461	0.515306	0		-0.105688	0.368174	0.808977	0		-0.0761889	0.515582	0.933341	0		0.219372	0.318588	0.999864	0
Zdhhc21	-0.349903	0.0111104	0.399528	0		-0.0779171	0.557973	0.96375	0		0.0583368	0.631064	0.779476	0		0.103446	0.417154	0.906185	0		0.0411956	0.745831	0.999187	0		0.197616	0.124816	0.425559	0		-0.00934424	0.941356	0.983874	0		0.00192252	0.987924	0.997671	0		-0.164507	0.199505	0.810989	0		0.0446026	0.851139	0.999864	0
Pkig	0.00401036	0.980015	0.999952	0		0.173723	0.281072	0.874018	0		-0.0493619	0.736014	0.848122	0		-0.200917	0.193995	0.802346	0		-0.0291655	0.849039	0.999187	0		-0.283051	0.0698406	0.323086	0		0.43637	0.00637582	0.0683777	0		0.253871	0.102692	0.575261	0		0.064984	0.671741	0.964369	0		0.222579	0.438956	0.999864	0
Lrrc73	-0.527694	0.35044	0.957679	0		-0.372414	0.508806	0.953437	0		0.319515	0.534996	0.708868	0		-0.0116374	0.982741	0.99767	0		-0.0743154	0.890141	0.999187	0		-0.404342	0.453803	0.753919	0		-0.536306	0.321657	0.695448	0		-0.829193	0.128492	0.612497	0		-0.630595	0.244947	0.838368	0		-0.698391	0.48898	0.999864	0
Ltv1	-0.194344	0.179312	0.875856	0		-0.0230933	0.871927	0.996813	0		0.136465	0.300177	0.501728	0		0.161203	0.243203	0.83226	0		0.0736441	0.59165	0.992328	0		0.212722	0.125704	0.42685	0		0.0853852	0.534192	0.832506	0		0.149389	0.278954	0.757235	0		-0.194357	0.160877	0.792166	0		0.0709441	0.782114	0.999864	0
Palmd	-0.383415	0.536779	0.997775	0		-0.339473	0.584267	0.969156	0		-0.496015	0.383007	0.582532	0		-1.11462	0.0652512	0.638907	0		-1.11891	0.0642616	0.622985	0		-0.613834	0.303318	0.636325	0		0.183295	0.757239	0.92829	0		0.289107	0.626155	0.918955	0		-0.512844	0.388911	0.901188	0		-0.6182	0.577828	0.999864	0
Slc20a2	0.164856	0.436204	0.980755	0		0.311554	0.144667	0.757238	0		0.256472	0.187918	0.378394	0		0.166326	0.411859	0.905352	0		0.120779	0.550513	0.985487	0		0.256929	0.207319	0.539094	0		-0.0709228	0.725565	0.918301	0		0.359846	0.0799374	0.540513	0		-0.0259972	0.897554	0.98988	0		-0.141279	0.708602	0.999864	0
Vmn1r-ps84	0.0770302	0.868049	0.999952	0		-0.128358	0.781968	0.991758	0		-1.64575	0.000337995	0.0167466	-1		-0.899711	0.0477119	0.596817	0		0.626019	0.163159	0.815826	0		-1.60298	0.000760207	0.0288919	-1		0.188914	0.670547	0.899792	0		-0.606181	0.176593	0.667645	0		0.738013	0.101714	0.746349	0		-0.358932	0.665734	0.999864	0
Kcna6	-0.427253	0.709999	0.999952	0		-0.322172	0.779092	0.991061	0		-0.350218	0.738714	0.849625	0		-0.342385	0.755426	0.974329	0		0.169017	0.877739	0.999187	0		-0.228176	0.835497	0.948134	0		-0.438613	0.689976	0.906035	0		-0.0136489	0.990087	0.997984	0		2.74151	0.0160429	0.576812	0		3.16879	0.12846	0.999864	0
Setd1a	-0.254749	0.0481139	0.662204	0		-0.24182	0.0600919	0.596166	0		-0.112415	0.331682	0.534077	0		-0.0954986	0.43005	0.91149	0		0.0283061	0.814475	0.999187	0		0.261764	0.0344103	0.227996	0		-0.269544	0.0296414	0.193405	0		0.0714417	0.554352	0.892244	0		-0.246397	0.0458554	0.701526	0		0.0690211	0.759773	0.999864	0
Syne2	-0.303853	0.125577	0.80758	0		-0.112563	0.565907	0.96375	0		0.0542776	0.761666	0.864995	0		0.0485761	0.795408	0.979932	0		0.0312119	0.867651	0.999187	0		0.0749075	0.689425	0.886108	0		-0.0707958	0.705626	0.91149	0		0.404061	0.0354528	0.415617	0		0.0374202	0.841656	0.984574	0		0.197093	0.574423	0.999864	0
Egln2	-0.116054	0.28345	0.939972	0		-0.00266287	0.980235	0.999346	0		0.0595501	0.545238	0.716208	0		-0.0344955	0.737495	0.974329	0		0.132642	0.201399	0.855253	0		0.154836	0.13718	0.444165	0		-0.0498142	0.628615	0.882699	0		0.0801771	0.437254	0.846527	0		-0.0878297	0.395103	0.901506	0		0.0117271	0.951404	0.999864	0
Tmem91	-0.261011	0.241106	0.918038	0		-0.222597	0.31642	0.897471	0		-0.477797	0.0217162	0.106366	0		-0.311123	0.14595	0.753554	0		0.00998031	0.962344	0.999187	0		-0.184407	0.385074	0.704975	0		0.0209153	0.921188	0.978358	0		0.41727	0.0533797	0.471926	0		0.305732	0.152895	0.788908	0		0.431574	0.278391	0.999864	0
Agrp	0.155705	0.541232	0.998011	0		0.573295	0.0283486	0.481004	0		0.192589	0.409178	0.60549	0		-0.300713	0.220541	0.818357	0		-0.211482	0.386868	0.946358	0		-0.2517	0.30393	0.636966	0		0.306577	0.211825	0.583389	0		-0.0774143	0.750536	0.950846	0		-0.13468	0.580628	0.947308	0		-0.262051	0.565625	0.999864	0
Shh	0.25455	0.728168	0.999952	0		0.424257	0.562892	0.96375	0		-0.135617	0.839372	0.912421	0		-0.00648911	0.992607	0.998866	0		-0.292214	0.676803	0.999187	0		-0.398835	0.569751	0.824665	0		0.266988	0.70327	0.910594	0		0.576597	0.412175	0.835077	0		0.227309	0.745653	0.975428	0		-0.572126	0.662701	0.999864	0
Elavl3	0.0644025	0.923536	0.999952	0		0.130666	0.845627	0.995561	0		0.247021	0.687374	0.817598	0		0.040382	0.94985	0.993838	0		0.411411	0.522693	0.980486	0		0.303665	0.636691	0.860037	0		-0.216703	0.735899	0.922003	0		0.462409	0.472777	0.861366	0		-0.0604802	0.924954	0.991936	0		-0.246225	0.83762	0.999864	0
Gm10344	-0.681045	0.0539097	0.68122	0		-0.632577	0.0725657	0.622625	0		-0.900547	0.0063729	0.0550936	0		-0.497666	0.137528	0.747108	0		0.110967	0.737486	0.999187	0		-0.94451	0.00628814	0.091661	0		0.291045	0.38114	0.741888	0		-0.136055	0.681195	0.932551	0		0.469494	0.160637	0.792166	0		0.131132	0.832259	0.999864	0
Gm50490	-0.795841	0.121505	0.804968	0		-0.657473	0.198854	0.814757	0		-0.241469	0.602766	0.759079	0		-0.358027	0.46181	0.920134	0		-0.348836	0.473318	0.970975	0		-0.592343	0.225905	0.560734	0		0.426975	0.380794	0.741536	0		0.736697	0.133802	0.621218	0		0.731053	0.13673	0.782595	0		1.19997	0.190398	0.999864	0
Slc17a8	-0.0194144	0.943571	0.999952	0		-0.113041	0.680528	0.979914	0		-0.42284	0.0969189	0.250962	0		-0.399874	0.132653	0.744249	0		0.215123	0.414212	0.954767	0		-0.495524	0.0642028	0.310282	0		-0.0297218	0.909842	0.97503	0		-0.100378	0.702358	0.937922	0		0.104638	0.690389	0.966021	0		-0.364589	0.459187	0.999864	0
BC004004	0.0869553	0.650535	0.999952	0		0.108052	0.573729	0.966163	0		0.452323	0.0127756	0.0792704	0		0.148483	0.420048	0.906185	0		-0.073978	0.687046	0.999187	0		0.1383	0.452408	0.752898	0		0.285411	0.124851	0.448572	0		-0.269312	0.146982	0.638078	0		-0.0274056	0.881266	0.987066	0		-0.111126	0.746254	0.999864	0
Agpat2	0.0675323	0.431909	0.979142	0		0.0902843	0.294725	0.883943	0		0.0989421	0.210219	0.405404	0		0.0221746	0.786751	0.978715	0		0.205166	0.0155027	0.36905	0		0.164693	0.0493309	0.272618	0		-0.103627	0.210056	0.581494	0		0.20225	0.0169322	0.327601	0		0.0892776	0.279104	0.85326	0		-0.123191	0.423282	0.999864	0
Casp8	0.172957	0.203581	0.893866	0		0.13435	0.321574	0.89882	0		0.230438	0.0665474	0.199891	0		0.225938	0.0850372	0.684707	0		0.20305	0.120493	0.763655	0		0.0515094	0.689868	0.886372	0		-0.145166	0.263761	0.645554	0		0.0822285	0.524702	0.884632	0		-0.0536428	0.677754	0.965154	0		-0.030873	0.898192	0.999864	0
Gm12052	0.126203	0.592689	0.999487	0		0.156532	0.507384	0.952977	0		-0.247736	0.253362	0.452758	0		0.0337106	0.881117	0.988978	0		0.202963	0.370046	0.943692	0		0.532094	0.0220099	0.180056	0		-0.108649	0.630212	0.883747	0		-0.0432635	0.847807	0.971542	0		0.0251804	0.911048	0.990352	0		-0.15344	0.716134	0.999864	0
Hspe1-ps2	0.0753852	0.59137	0.999431	0		0.179079	0.205623	0.81977	0		0.0936955	0.46598	0.653308	0		-0.130112	0.334671	0.879274	0		-0.432177	0.00227916	0.165515	0		-0.0034899	0.979245	0.993964	0		-0.202806	0.135557	0.469307	0		0.0979194	0.466782	0.859273	0		-0.330428	0.0171555	0.587904	0		-0.137921	0.583272	0.999864	0
Tpcn1	-0.43629	4.2375e-05	0.0657134	-1		-0.199986	0.0429782	0.550612	0		-0.0928177	0.295652	0.49673	0		-0.00976034	0.915825	0.992679	0		0.130483	0.162327	0.814967	0		0.0372636	0.686819	0.884907	0		-0.169845	0.0710623	0.330771	0		0.0666216	0.471928	0.861172	0		-0.0875815	0.345357	0.878699	0		0.0373554	0.828847	0.999864	0
Mospd2	0.0355862	0.88845	0.999952	0		0.293643	0.250643	0.856848	0		0.248498	0.286956	0.487617	0		-0.278534	0.254743	0.836719	0		-0.32197	0.189092	0.839763	0		-0.526284	0.0346202	0.228573	0		0.268878	0.271342	0.652518	0		-0.31662	0.196404	0.688583	0		0.37243	0.129998	0.774568	0		0.389955	0.392508	0.999864	0
Tcf7l2	0.548407	0.00733887	0.340944	0		0.401247	0.0456438	0.559929	0		0.349547	0.0562707	0.181721	0		-0.205685	0.276475	0.848364	0		0.156316	0.406861	0.95373	0		-0.249352	0.188454	0.515594	0		0.17794	0.345643	0.715915	0		-0.0555707	0.76732	0.954497	0		-0.103876	0.58068	0.947308	0		-0.644365	0.071738	0.999864	0
Efcab1	0.556753	0.336634	0.955602	0		0.431355	0.45563	0.94016	0		-0.104363	0.842963	0.914768	0		0.467181	0.398874	0.900944	0		-0.00520973	0.992462	0.999326	0		0.76785	0.168581	0.489348	0		0.26074	0.636769	0.885522	0		0.208938	0.704998	0.938877	0		0.267803	0.627693	0.956319	0		-0.0959518	0.925899	0.999864	0
D830050J10Rik	-0.0613408	0.762932	0.999952	0		-0.0699523	0.730903	0.98388	0		-0.0407244	0.826526	0.906061	0		0.521403	0.00990431	0.344661	0		-0.0526638	0.786655	0.999187	0		0.178361	0.361421	0.685262	0		0.183344	0.348292	0.718163	0		-0.041399	0.831485	0.967978	0		0.0738701	0.704325	0.969486	0		-0.074915	0.83692	0.999864	0
Sipa1l1	-0.0896723	0.403523	0.973632	0		-0.102796	0.338867	0.903886	0		0.00570819	0.95342	0.975477	0		0.0130102	0.89882	0.990548	0		-0.112317	0.27557	0.904038	0		-0.0713658	0.486675	0.775691	0		-0.178356	0.0865304	0.368549	0		-0.0324772	0.75105	0.950846	0		-0.0593854	0.562369	0.944199	0		0.0341302	0.858502	0.999864	0
Vegfa	-0.0529895	0.855177	0.999952	0		0.0136349	0.962535	0.999346	0		0.440506	0.102045	0.2583	0		-0.0891986	0.748252	0.974329	0		-0.173233	0.533749	0.982294	0		0.441204	0.117317	0.415561	0		-0.328209	0.241069	0.618696	0		0.103113	0.710684	0.94057	0		-0.128988	0.642782	0.958083	0		-0.549386	0.293464	0.999864	0
Hmbox1	-0.0987134	0.30141	0.947665	0		0.0164614	0.862366	0.996813	0		0.203869	0.0226171	0.108687	0		0.172046	0.0633805	0.637031	0		0.107477	0.2405	0.883908	0		0.114735	0.210701	0.543158	0		-0.0864829	0.343596	0.714249	0		-0.0347907	0.701984	0.937922	0		-0.0624241	0.493158	0.92526	0		0.147431	0.387722	0.999864	0
Epb42	-0.324162	0.431443	0.979142	0		-0.35668	0.387054	0.920656	0		-0.956435	0.0139986	0.0837836	0		-0.553177	0.16396	0.772375	0		-0.0791854	0.840281	0.999187	0		-1.37475	0.0010506	0.0344299	0		-0.324046	0.411312	0.761033	0		-0.639095	0.109169	0.583922	0		0.310184	0.431453	0.910306	0		0.0249938	0.972869	0.999864	0
Ssxb6	0.0483543	0.938029	0.999952	0		0.16134	0.795388	0.992974	0		1.06306	0.0667936	0.200182	0		-0.55616	0.352499	0.886002	0		0.541833	0.364916	0.94147	0		-0.161901	0.785675	0.9274	0		0.180321	0.762015	0.929507	0		0.0161283	0.978379	0.995707	0		0.383501	0.52033	0.935075	0		0.527168	0.636309	0.999864	0
A930030B08Rik	-0.0629468	0.849245	0.999952	0		0.125931	0.703915	0.98247	0		0.00122444	0.996771	0.998729	0		-1.20656	0.000402658	0.0703256	-1		-1.37283	7.77024e-05	0.026051	-1		-1.04114	0.00189563	0.047077	0		-0.469183	0.143528	0.483567	0		0.127595	0.687416	0.934313	0		-0.192716	0.54385	0.940701	0		-0.589782	0.322433	0.999864	0
Olfr873	0.982512	0.034946	0.599889	0		1.12752	0.0163264	0.399161	0		0.692537	0.100346	0.255966	0		0.664276	0.131268	0.743196	0		-0.2098	0.629583	0.996087	0		-0.255283	0.557541	0.817943	0		0.325673	0.45489	0.788847	0		0.216033	0.619469	0.916661	0		0.275364	0.527107	0.936851	0		-0.0556269	0.945431	0.999864	0
Gm28919	0.546228	0.45191	0.98541	0		1.39337	0.0595202	0.595084	0		0.96125	0.151198	0.330383	0		0.16244	0.814596	0.982575	0		-0.367662	0.596084	0.993466	0		-0.918571	0.189273	0.516477	0		0.833323	0.23284	0.608473	0		0.277441	0.688961	0.934779	0		0.558771	0.421527	0.907502	0		0.304112	0.814467	0.999864	0
Gm8257	-0.334216	0.446229	0.984884	0		-0.533733	0.22619	0.835971	0		-0.112507	0.778431	0.875484	0		-0.646978	0.127151	0.739539	0		-0.0025331	0.99517	0.999372	0		-0.606351	0.15216	0.466523	0		0.464279	0.270566	0.651354	0		-0.0998055	0.811547	0.963702	0		-0.291051	0.487926	0.924481	0		-0.0794072	0.919212	0.999864	0
Gm12115	-0.184123	0.125474	0.80758	0		-0.105358	0.376318	0.916942	0		0.14155	0.195726	0.388286	0		0.0366921	0.746513	0.974329	0		-0.063812	0.574474	0.988294	0		-0.0777651	0.494197	0.779647	0		0.00299549	0.978935	0.99433	0		0.0419717	0.711618	0.940649	0		-0.0974757	0.392205	0.901188	0		0.287978	0.179318	0.999864	0
Foxn2	-0.0558935	0.786114	0.999952	0		0.186023	0.368479	0.914555	0		0.286726	0.132585	0.304944	0		0.276297	0.165452	0.772871	0		0.357567	0.0747558	0.65662	0		0.151466	0.443548	0.745959	0		0.0715299	0.716758	0.915316	0		0.0859058	0.663154	0.928201	0		-0.022383	0.909553	0.990352	0		0.507363	0.173227	0.999864	0
Pot1b	0.00124472	0.995304	0.999952	0		0.394924	0.0670095	0.61412	0		0.459056	0.0212726	0.105273	0		0.172009	0.397272	0.900454	0		0.0784195	0.698622	0.999187	0		-0.17259	0.395695	0.713287	0		0.555468	0.00838413	0.0829587	0		0.11804	0.560454	0.893989	0		0.0815956	0.68707	0.966021	0		0.477855	0.210978	0.999864	0
Tcaf3	0.899074	0.0179193	0.481118	0		0.693539	0.064383	0.608329	0		0.352857	0.296692	0.497894	0		-0.348512	0.32456	0.873602	0		-0.0137736	0.96877	0.999187	0		0.104189	0.767225	0.919909	0		-0.00149637	0.996606	0.998981	0		-0.0479456	0.891607	0.981708	0		-0.33577	0.342371	0.87656	0		-0.189454	0.773565	0.999864	0
Gm8731	-0.039536	0.721008	0.999952	0		-0.00284886	0.979456	0.999346	0		0.10281	0.312095	0.514279	0		-0.119839	0.26108	0.841167	0		-0.00145234	0.989054	0.999326	0		-0.052484	0.620541	0.852069	0		-0.0825483	0.437114	0.778904	0		-0.101511	0.340132	0.79173	0		-0.110808	0.298233	0.861932	0		0.0806289	0.684206	0.999864	0
Ces1e	-0.375453	0.538735	0.997775	0		0.348837	0.567779	0.963916	0		-0.151946	0.785089	0.879779	0		0.565557	0.334808	0.879274	0		0.0609116	0.916811	0.999187	0		-0.318151	0.586006	0.834596	0		0.767357	0.192719	0.558099	0		0.113084	0.846265	0.970938	0		0.201789	0.72949	0.972585	0		1.40925	0.200847	0.999864	0
Selp	-0.0438787	0.830851	0.999952	0		-0.0217048	0.915833	0.997669	0		0.0558469	0.766168	0.868218	0		0.0873039	0.65721	0.963206	0		-0.0879643	0.65479	0.998244	0		-0.145567	0.460246	0.758008	0		-0.365132	0.0683379	0.325582	0		0.116163	0.555224	0.89244	0		-0.0731043	0.710104	0.969612	0		-0.483445	0.192838	0.999864	0
Nectin3	-0.000972693	0.997097	0.999952	0		0.249472	0.353056	0.907766	0		0.0783828	0.748477	0.856531	0		0.224242	0.38274	0.898341	0		-0.0778588	0.76095	0.999187	0		0.0238635	0.925672	0.97783	0		0.520698	0.0466296	0.256874	0		0.196827	0.443132	0.849088	0		-0.0999731	0.696159	0.966989	0		-1.01719	0.0381286	0.999864	0
4930511J24Rik	-0.0492686	0.93301	0.999952	0		-0.610667	0.300522	0.888181	0		-0.332681	0.535497	0.709202	0		-0.140414	0.802379	0.980861	0		-0.301056	0.59204	0.992328	0		0.975217	0.0874702	0.361392	0		1.0142	0.075937	0.342433	0		0.610362	0.279793	0.757235	0		0.146683	0.793757	0.979124	0		0.690694	0.511436	0.999864	0
Kcnq1	-0.100008	0.897218	0.999952	0		0.822023	0.291499	0.881488	0		0.203062	0.774217	0.87348	0		-0.772246	0.300276	0.861809	0		-0.665324	0.371382	0.944389	0		0.39912	0.590667	0.836966	0		0.215564	0.771161	0.932689	0		-0.019607	0.978884	0.995721	0		-0.542871	0.465068	0.919422	0		-0.00120458	0.999306	0.999864	0
Wdfy2	0.249913	0.447911	0.984884	0		0.809752	0.0169962	0.404351	0		0.674643	0.0287141	0.123776	0		-0.0234408	0.940507	0.993838	0		-0.00527623	0.986597	0.999326	0		0.222479	0.479979	0.771779	0		0.483826	0.128492	0.455783	0		-0.120849	0.700644	0.937922	0		-0.117919	0.707551	0.969508	0		-0.601619	0.30877	0.999864	0
Gm21781	-0.00967232	0.963796	0.999952	0		-0.000303973	0.998862	0.999806	0		0.203731	0.298531	0.499896	0		0.209941	0.306115	0.864464	0		0.0537025	0.792348	0.999187	0		0.114276	0.575873	0.828571	0		0.140577	0.491739	0.809674	0		0.362746	0.080484	0.541526	0		-0.028588	0.888514	0.988009	0		0.172883	0.650792	0.999864	0
Gm52959	0.00633174	0.961749	0.999952	0		0.0532265	0.687107	0.981282	0		-0.275329	0.0265762	0.118722	0		-0.205932	0.108272	0.724246	0		-0.0400123	0.751595	0.999187	0		-0.376105	0.00450572	0.076487	0		-0.174635	0.171459	0.529341	0		-0.306856	0.01866	0.336953	0		-0.12145	0.33892	0.87656	0		-0.403745	0.09283	0.999864	0
Gm5732	-0.029385	0.810573	0.999952	0		0.105168	0.392816	0.924115	0		0.318708	0.00643106	0.055258	0		0.293224	0.0156495	0.415858	0		0.362551	0.00328705	0.196209	0		0.178681	0.132612	0.437631	0		0.269294	0.0256807	0.177219	0		0.160036	0.176897	0.667645	0		0.0402521	0.731601	0.973404	0		-0.056211	0.79787	0.999864	0
Olfr1417	-0.216908	0.674917	0.999952	0		-0.331322	0.522351	0.956642	0		-1.49161	0.00280237	0.0378847	0		-0.739914	0.139713	0.74911	0		0.104222	0.83307	0.999187	0		-0.728555	0.145733	0.456762	0		0.573073	0.250186	0.630353	0		-0.380298	0.443363	0.849088	0		0.900538	0.0740488	0.72734	0		0.28596	0.75731	0.999864	0
Rpl19-ps5	0.169734	0.464168	0.987511	0		-0.0266589	0.908195	0.997361	0		0.206963	0.329932	0.532145	0		0.18945	0.393722	0.900309	0		-0.20331	0.360347	0.939256	0		0.260532	0.24257	0.57827	0		-0.423082	0.0608981	0.302888	0		-0.0271945	0.902163	0.98361	0		-0.227301	0.307052	0.865805	0		-0.359871	0.38656	0.999864	0
Olfr1123	0.364408	0.52071	0.995371	0		0.0406637	0.942728	0.998893	0		0.397554	0.443778	0.635088	0		0.295798	0.585627	0.953031	0		0.581665	0.286106	0.910141	0		-0.0330149	0.951394	0.98596	0		-0.517315	0.342099	0.713324	0		0.179807	0.740063	0.947801	0		0.0706027	0.896294	0.98988	0		-0.427392	0.673495	0.999864	0
Gm13549	0.141029	0.365971	0.964113	0		0.245739	0.118611	0.72319	0		0.395792	0.00746523	0.0594219	0		0.398688	0.00983734	0.343772	0		0.247765	0.100614	0.72694	0		0.147588	0.323251	0.653795	0		-0.0511833	0.73065	0.919916	0		0.130062	0.383435	0.818069	0		-0.0191787	0.897301	0.98988	0		-0.133648	0.631096	0.999864	0
Gm5054	-0.0657288	0.820239	0.999952	0		0.17798	0.539141	0.961329	0		0.981744	0.000554804	0.0197233	1		0.232962	0.401814	0.901252	0		-0.727176	0.011469	0.328915	0		0.515882	0.0676632	0.31864	0		-0.536799	0.0576599	0.293788	0		0.262995	0.344462	0.794339	0		-0.656496	0.0215651	0.610421	0		-0.0772515	0.881386	0.999864	0
Tspo2	-0.0805488	0.844273	0.999952	0		-0.450858	0.274937	0.873386	0		-1.28955	0.00125663	0.0265046	0		-0.859746	0.0330759	0.53968	0		0.341856	0.385708	0.946358	0		-1.59646	0.000191733	0.0124016	-1		0.496804	0.209744	0.581357	0		-0.383537	0.33103	0.787487	0		0.801295	0.0462298	0.701526	0		-0.0377181	0.959013	0.999864	0
Smim11	0.108078	0.34905	0.957679	0		-0.0364701	0.750935	0.985871	0		-0.0395521	0.706513	0.829959	0		-0.0657545	0.550394	0.943103	0		-0.16746	0.132525	0.780101	0		-0.00605131	0.956084	0.987198	0		-0.121526	0.272075	0.653109	0		-0.286588	0.011934	0.302482	0		-0.189929	0.0891563	0.742218	0		-0.365613	0.0805649	0.999864	0
4930432M17Rik	-0.0386825	0.878442	0.999952	0		-0.0848861	0.737286	0.98388	0		-0.582342	0.0149985	0.0869598	0		-0.362281	0.139427	0.74911	0		-0.0873328	0.71838	0.999187	0		-0.516489	0.0374986	0.237582	0		0.0413758	0.864259	0.962169	0		0.123823	0.609413	0.914166	0		0.0613487	0.799939	0.981413	0		-0.282433	0.533649	0.999864	0
Lhpp	0.0435953	0.814274	0.999952	0		0.359734	0.0575537	0.587567	0		0.0571694	0.736158	0.848239	0		-0.00459273	0.97936	0.997033	0		0.141226	0.427974	0.958182	0		0.0387995	0.82704	0.945377	0		-0.0454219	0.798131	0.941508	0		-0.0383151	0.829165	0.967942	0		-0.341443	0.0595223	0.708492	0		-0.580329	0.0858215	0.999864	0
Abhd1	0.159628	0.505594	0.993458	0		-0.0661935	0.78206	0.991797	0		0.280445	0.203713	0.397467	0		0.167912	0.464526	0.920372	0		0.238056	0.30124	0.916267	0		0.42174	0.0705648	0.324508	0		0.217965	0.343404	0.714108	0		0.145539	0.525792	0.884756	0		-0.060198	0.792611	0.979124	0		-0.0235062	0.95622	0.999864	0
Esrp2	0.394324	0.324735	0.955602	0		-0.205952	0.605539	0.970439	0		-0.0973385	0.789185	0.882203	0		0.0598172	0.875263	0.988305	0		0.232659	0.542306	0.984049	0		0.252947	0.507841	0.788583	0		-0.201948	0.596681	0.866888	0		0.160824	0.673265	0.929879	0		-0.291332	0.446023	0.916335	0		-0.659068	0.357532	0.999864	0
Tac1	-0.208155	0.7339	0.999952	0		-0.262692	0.668041	0.976864	0		0.115314	0.836685	0.910903	0		-0.981404	0.0989969	0.713969	0		0.312325	0.594367	0.992819	0		-0.67332	0.253765	0.588906	0		-0.496002	0.398896	0.753363	0		0.398111	0.497714	0.872887	0		0.42214	0.472274	0.921372	0		-0.113829	0.917246	0.999864	0
Nexn	-0.320055	0.521109	0.995371	0		0.34837	0.485118	0.947629	0		0.0834069	0.85452	0.921499	0		-0.35871	0.452739	0.918419	0		-0.330479	0.488872	0.973854	0		-0.901879	0.0634234	0.308322	0		0.0791646	0.867979	0.963743	0		0.348767	0.465284	0.859273	0		0.371075	0.437418	0.912323	0		-0.162756	0.855061	0.999864	0
Kynu	0.331981	0.0597649	0.693775	0		0.432071	0.0156318	0.393063	0		0.377269	0.0205596	0.103683	0		0.222735	0.182368	0.791461	0		0.0537347	0.745318	0.999187	0		-0.18901	0.256462	0.591831	0		0.509333	0.00338678	0.0439255	0		0.225497	0.177115	0.667769	0		0.0322792	0.845237	0.984865	0		-0.0287812	0.925866	0.999864	0
Fem1c	-0.105799	0.350293	0.957679	0		0.104445	0.356434	0.909444	0		0.0872379	0.398987	0.596066	0		0.165393	0.130166	0.741762	0		-0.171554	0.116813	0.757183	0		-0.0450974	0.676141	0.880028	0		0.00133445	0.990128	0.997711	0		0.308124	0.0062328	0.273753	0		-0.0209504	0.846007	0.984865	0		0.162826	0.421392	0.999864	0
Gfm2	0.0712122	0.480362	0.989155	0		0.0315497	0.753993	0.986372	0		0.121651	0.190252	0.38156	0		0.182615	0.0630027	0.637031	0		0.0581023	0.547041	0.984536	0		0.247138	0.0132496	0.137456	0		0.0991744	0.305908	0.682671	0		0.182159	0.0636385	0.498053	0		0.0149062	0.876982	0.986937	0		0.334698	0.0683333	0.999864	0
Mllt6	-0.0996818	0.178695	0.875003	0		-0.0149574	0.83847	0.995117	0		0.0131251	0.84483	0.915805	0		-0.0374569	0.594214	0.954227	0		0.0450166	0.522304	0.980486	0		0.0438555	0.533041	0.804038	0		-0.145303	0.0432138	0.244801	0		0.0866528	0.221006	0.712495	0		-0.00822733	0.906704	0.990352	0		-0.00552545	0.966439	0.999864	0
Tmcc2	0.133987	0.70987	0.999952	0		-0.0898783	0.802842	0.992974	0		-0.584311	0.0811066	0.224827	0		-0.16228	0.637893	0.96118	0		0.31935	0.35617	0.938807	0		-0.763442	0.0311107	0.215904	0		0.308156	0.373114	0.737323	0		-0.364667	0.292797	0.76592	0		0.421888	0.224602	0.830104	0		-0.168309	0.79397	0.999864	0
Zfp418	-0.0152361	0.964795	0.999952	0		-0.335253	0.334098	0.90235	0		-0.440725	0.167179	0.352546	0		-0.0829434	0.801807	0.980815	0		0.337958	0.309186	0.921966	0		0.108619	0.742441	0.909946	0		-0.248546	0.453277	0.78781	0		0.0140782	0.966005	0.993994	0		0.0173872	0.958021	0.995649	0		-0.515222	0.406331	0.999864	0
Smim12	-0.100184	0.277328	0.935535	0		-0.218625	0.0206753	0.431885	0		0.0382491	0.648149	0.791199	0		0.141677	0.111179	0.725742	0		0.123966	0.161967	0.814534	0		0.146125	0.100707	0.38662	0		0.113621	0.199122	0.567397	0		0.132528	0.135511	0.622201	0		0.0168652	0.84745	0.984865	0		0.022835	0.88926	0.999864	0
Tdrd5	0.875916	0.248212	0.919908	0		0.587688	0.436531	0.936475	0		1.53382	0.030118	0.12696	0		0.544887	0.450818	0.918419	0		1.06228	0.145213	0.789726	0		-0.0705505	0.921969	0.977086	0		0.898216	0.216454	0.589624	0		0.10634	0.882631	0.979997	0		-0.0937095	0.896485	0.98988	0		-0.565201	0.675179	0.999864	0
Olfr1505	0.0820751	0.791899	0.999952	0		0.101369	0.744575	0.984662	0		0.260111	0.36235	0.563905	0		0.0639885	0.82977	0.984997	0		0.0508462	0.864337	0.999187	0		0.147694	0.620124	0.851897	0		0.294784	0.324525	0.697597	0		0.223514	0.453993	0.854145	0		-0.0849483	0.775367	0.97738	0		-0.401712	0.47183	0.999864	0
St6galnac5	0.102276	0.841539	0.999952	0		0.598463	0.245693	0.853081	0		0.0762021	0.870526	0.930436	0		-0.312381	0.52428	0.936994	0		-0.34973	0.476177	0.972238	0		-0.705286	0.154456	0.470313	0		-0.0608743	0.901021	0.972027	0		-0.0135413	0.977927	0.995707	0		-0.164591	0.736809	0.974527	0		-0.71102	0.439032	0.999864	0
Olfr681	-0.547175	0.139069	0.827421	0		-0.455248	0.216658	0.82886	0		-0.278342	0.406276	0.60289	0		0.00651394	0.985131	0.997758	0		-0.0809534	0.816894	0.999187	0		-0.172148	0.622829	0.853494	0		-0.150305	0.667503	0.898698	0		0.241424	0.490917	0.869371	0		-0.167351	0.632527	0.957034	0		0.398432	0.543166	0.999864	0
Ldha	0.113782	0.349845	0.957679	0		0.126723	0.29835	0.887026	0		0.233758	0.0393219	0.148238	0		0.253711	0.0329572	0.539436	0		0.185386	0.114779	0.754046	0		0.232157	0.0500538	0.27462	0		-0.0919395	0.429191	0.774283	0		0.0785096	0.4992	0.873515	0		-0.135502	0.245911	0.838414	0		-0.111823	0.606529	0.999864	0
Gm52975	0.12699	0.409381	0.974462	0		-0.0838758	0.585001	0.969156	0		-0.170515	0.227582	0.424483	0		-0.0270983	0.853499	0.986925	0		-0.00771483	0.958066	0.999187	0		-0.254897	0.0875837	0.36155	0		0.25542	0.0869578	0.369386	0		0.124141	0.399422	0.826962	0		0.254719	0.087799	0.741941	0		-0.344497	0.213531	0.999864	0
Nudt16l1	0.0396012	0.670181	0.999952	0		0.018874	0.83902	0.995117	0		0.22208	0.0116973	0.0755451	0		0.253747	0.00626855	0.289881	0		0.151136	0.0942944	0.707771	0		0.251192	0.00676756	0.0954672	0		-0.0580974	0.51437	0.824238	0		-0.0520136	0.559187	0.893674	0		-0.041449	0.641392	0.958083	0		0.0318518	0.848126	0.999864	0
Creg1	-0.0277487	0.914333	0.999952	0		-0.0769558	0.765549	0.988646	0		-0.67262	0.00636837	0.0550936	0		-0.368842	0.140169	0.74911	0		0.0773164	0.754223	0.999187	0		-0.822862	0.00168479	0.0441292	0		0.0839764	0.73385	0.921366	0		-0.113858	0.644993	0.923894	0		0.417375	0.0962393	0.74505	0		0.0023537	0.995933	0.999864	0
1700073E17Rik	0.0568574	0.568644	0.999431	0		0.007496	0.939982	0.998893	0		0.103152	0.260407	0.460515	0		0.00179672	0.984953	0.997758	0		-0.176393	0.0692692	0.641382	0		-0.174781	0.071756	0.327344	0		-0.170553	0.0786401	0.349442	0		0.0162684	0.864426	0.97654	0		-0.191142	0.049731	0.701971	0		-0.114262	0.522427	0.999864	0
Cyp2a4	0.447231	0.366132	0.964113	0		0.787343	0.115248	0.715312	0		0.33092	0.463626	0.651185	0		-0.491397	0.300154	0.861809	0		-0.245253	0.603321	0.994968	0		0.750411	0.116659	0.414591	0		-1.7244	0.00065757	0.0138365	-1		-0.354385	0.453537	0.853759	0		-1.2991	0.00824646	0.504746	0		-1.63162	0.069639	0.999864	0
Cebpe	-0.0243038	0.939533	0.999952	0		-0.160209	0.617551	0.971488	0		0.322209	0.274568	0.474911	0		2.24502	4.04864e-09	1.67098e-05	1		0.8332	0.00908436	0.302551	0		0.740608	0.0193922	0.168831	0		2.63537	6.39534e-11	5.14595e-08	1		0.950745	0.0032472	0.258301	0		1.13922	0.000548091	0.275635	1		0.588672	0.307702	0.999864	0
Srms	-0.0671014	0.816481	0.999952	0		-0.229787	0.428293	0.936072	0		0.212069	0.423829	0.618122	0		0.258436	0.352511	0.886002	0		-0.0836616	0.762412	0.999187	0		0.00659653	0.980973	0.994569	0		0.2097	0.449844	0.785934	0		0.101182	0.71471	0.941526	0		0.0876708	0.751406	0.97602	0		-0.350373	0.499462	0.999864	0
AV099323	-0.0226591	0.918192	0.999952	0		-0.15838	0.47408	0.945084	0		0.129711	0.520985	0.697977	0		-0.0465868	0.825376	0.984437	0		-0.0573012	0.786129	0.999187	0		0.0648886	0.758666	0.917578	0		0.146654	0.488412	0.80846	0		0.224162	0.291355	0.765187	0		-0.090523	0.66837	0.963172	0		0.0717113	0.855933	0.999864	0
Lrrc3c	0.339893	0.459946	0.986489	0		0.0167502	0.97086	0.999346	0		0.555505	0.189375	0.380382	0		0.101228	0.817599	0.983719	0		0.436816	0.322202	0.927109	0		0.847462	0.0585038	0.296066	0		0.000616345	0.998879	0.999464	0		0.974348	0.0306668	0.39416	0		1.22214	0.00753859	0.498985	0		0.802746	0.330744	0.999864	0
Gm33206	0.325596	0.522009	0.995371	0		-0.0277925	0.956313	0.999346	0		0.644466	0.169255	0.355055	0		0.836554	0.0901808	0.693559	0		0.378064	0.437727	0.958182	0		0.625571	0.201819	0.531983	0		0.0295837	0.951409	0.986764	0		0.70835	0.149449	0.641173	0		0.0616876	0.898895	0.990214	0		-0.153779	0.865568	0.999864	0
Memo1	-0.11735	0.353839	0.958546	0		-0.20575	0.107521	0.705856	0		-0.136712	0.238709	0.436216	0		-0.0953883	0.430303	0.911697	0		0.00523868	0.965328	0.999187	0		-0.298972	0.016427	0.154636	0		0.0391675	0.745332	0.92517	0		-0.281292	0.0234723	0.360363	0		0.16362	0.179072	0.800873	0		0.159237	0.481277	0.999864	0
Gm11652	-0.0294812	0.947923	0.999952	0		0.0349381	0.938302	0.998893	0		0.259434	0.530408	0.705248	0		0.0458911	0.915388	0.992679	0		-0.16126	0.709108	0.999187	0		-0.160731	0.710019	0.895132	0		0.0321125	0.940733	0.983874	0		1.29454	0.00437043	0.258301	0		-0.0589255	0.891492	0.98838	0		0.139545	0.862911	0.999864	0
Dynap	0.0853788	0.793909	0.999952	0		-0.00234877	0.994264	0.999346	0		-0.347653	0.247923	0.446564	0		-0.210274	0.502291	0.931583	0		0.0232226	0.940786	0.999187	0		-0.214537	0.49371	0.779327	0		0.131238	0.674936	0.90117	0		0.0517531	0.868533	0.977093	0		0.446079	0.158345	0.791945	0		0.139763	0.811188	0.999864	0
Spint2	-0.159218	0.533256	0.997258	0		-0.182472	0.475519	0.946428	0		-0.639443	0.00848377	0.0636066	0		-0.265938	0.279044	0.849933	0		-0.0343245	0.888128	0.999187	0		-0.31699	0.198249	0.527884	0		0.119621	0.624412	0.881023	0		0.0903846	0.711257	0.940649	0		0.155672	0.524424	0.935922	0		-0.0953292	0.834602	0.999864	0
Cxxc4	0.00648639	0.985935	0.999952	0		0.146149	0.691474	0.982037	0		0.412324	0.224082	0.420803	0		-0.0603764	0.863864	0.986925	0		0.614529	0.0861563	0.69292	0		0.193643	0.582971	0.832709	0		-0.320973	0.364221	0.730221	0		-0.0894679	0.79948	0.961656	0		-0.486979	0.17121	0.796806	0		-0.239786	0.716033	0.999864	0
Pclo	0.0326408	0.830763	0.999952	0		-0.0405005	0.790895	0.992974	0		-0.0433458	0.756225	0.861346	0		-0.0354169	0.808527	0.980946	0		0.11001	0.452938	0.961872	0		-0.00586526	0.967978	0.990802	0		-0.399855	0.00856355	0.0842781	0		-0.00912466	0.950203	0.991724	0		-0.120832	0.410047	0.905347	0		-0.233345	0.395238	0.999864	0
Stum	1.13598	0.00303023	0.247071	0		0.126614	0.72816	0.983838	0		0.0104716	0.974892	0.98719	0		0.0747365	0.83016	0.984997	0		-0.0745199	0.830645	0.999187	0		-0.100887	0.77221	0.92259	0		-0.0880894	0.800428	0.942036	0		-0.185127	0.595695	0.908353	0		0.268044	0.443138	0.915715	0		0.46036	0.481176	0.999864	0
Olfr907	0.11014	0.592917	0.999508	0		0.0762141	0.711192	0.983456	0		0.0682232	0.716871	0.836897	0		-0.17064	0.387973	0.898692	0		-0.00253334	0.98973	0.999326	0		-0.0955162	0.627921	0.855883	0		-0.126533	0.521272	0.827421	0		0.245914	0.215536	0.7088	0		0.0658938	0.737938	0.974557	0		0.0210019	0.954516	0.999864	0
Cep63	-0.305967	0.273065	0.932821	0		-0.286136	0.304942	0.888479	0		-0.191318	0.451657	0.641577	0		-0.0582815	0.826134	0.984591	0		-0.110214	0.678074	0.999187	0		-0.0784105	0.767642	0.920145	0		-0.711389	0.00993436	0.093383	0		-0.546543	0.0442437	0.443796	0		-0.765071	0.00583762	0.488801	0		-0.769106	0.126342	0.999864	0
Kcnj3	0.660375	0.0809128	0.742955	0		0.0548515	0.882715	0.997122	0		0.216994	0.524024	0.700256	0		-0.108952	0.759521	0.97507	0		0.0711486	0.841512	0.999187	0		-0.244889	0.492369	0.778789	0		-0.569802	0.114357	0.426447	0		-0.435905	0.224364	0.715534	0		-0.430331	0.230246	0.832581	0		0.0979461	0.88301	0.999864	0
Prl2a1	-0.0330913	0.939398	0.999952	0		-0.279596	0.521663	0.956642	0		-1.53274	0.000371541	0.0172233	-1		-0.78775	0.0640253	0.637031	0		0.601885	0.153511	0.804852	0		-1.5766	0.000455498	0.0210156	-1		0.499963	0.234015	0.609589	0		-0.610082	0.148123	0.639904	0		0.736544	0.0825505	0.740177	0		-0.398351	0.609746	0.999864	0
Gm43182	-0.151018	0.380674	0.971224	0		0.0610583	0.722026	0.983838	0		0.373914	0.0207458	0.103941	0		-0.132107	0.422555	0.907549	0		-0.0918679	0.576316	0.989208	0		-0.0313249	0.848658	0.953285	0		-0.106084	0.519019	0.825996	0		0.261431	0.116302	0.593641	0		0.201424	0.223636	0.830011	0		0.572512	0.0674004	0.999864	0
Igkv4-62	0.382082	0.0280233	0.557775	0		0.306168	0.075465	0.62795	0		0.368399	0.0208478	0.10428	0		0.204079	0.211383	0.814857	0		0.156575	0.33586	0.931883	0		-0.13285	0.413493	0.72436	0		0.44219	0.00866204	0.0850394	0		0.242214	0.139414	0.626738	0		0.169602	0.297646	0.861932	0		0.128929	0.670544	0.999864	0
Tigit	0.415874	0.124752	0.80758	0		0.844872	0.002703	0.229419	0		0.828834	0.00139143	0.0272011	0		0.465134	0.0741547	0.663324	0		0.359037	0.164998	0.81852	0		0.27466	0.28597	0.621535	0		0.526299	0.0443816	0.24924	0		0.22776	0.375292	0.812753	0		0.511052	0.0506138	0.704599	0		0.101	0.832846	0.999864	0
Fsip1	0.252114	0.234259	0.912286	0		-0.0374777	0.858542	0.996173	0		0.164982	0.392549	0.590691	0		-0.388078	0.0588048	0.627054	0		-0.0837413	0.677525	0.999187	0		-0.373522	0.0685379	0.320995	0		0.07796	0.698619	0.90943	0		0.271707	0.181301	0.670908	0		0.141295	0.483699	0.923306	0		0.217661	0.563795	0.999864	0
Rbm48	-0.156563	0.262586	0.927741	0		0.142986	0.305666	0.888936	0		0.377185	0.00453857	0.0476757	0		-0.0192504	0.884729	0.989338	0		-0.282288	0.0380839	0.505725	0		-0.216969	0.107403	0.398661	0		-0.147664	0.269404	0.650424	0		0.160097	0.231708	0.720248	0		-0.0722439	0.586977	0.948359	0		0.247336	0.322082	0.999864	0
Gm5043	0.313641	0.0700085	0.725176	0		0.154422	0.365533	0.91394	0		0.226598	0.14923	0.327863	0		-0.0737482	0.650402	0.961526	0		-0.210867	0.198759	0.848865	0		-0.169859	0.298988	0.633094	0		0.125398	0.441953	0.781264	0		0.105232	0.518348	0.881776	0		0.275703	0.0950717	0.744648	0		0.127481	0.675347	0.999864	0
Tmem129	0.133608	0.401334	0.972918	0		-0.0952403	0.548887	0.962131	0		0.278977	0.059304	0.187043	0		0.182124	0.233805	0.826367	0		0.172713	0.258473	0.895221	0		0.141297	0.354089	0.680832	0		-0.0838934	0.580971	0.859072	0		0.0251742	0.86824	0.977093	0		-0.10433	0.492857	0.925195	0		0.0618373	0.827591	0.999864	0
Cacna2d1	0.123843	0.721574	0.999952	0		0.608492	0.0849867	0.651584	0		0.0317189	0.920401	0.95702	0		0.153515	0.64451	0.961299	0		0.688208	0.0431157	0.536705	0		-0.0248734	0.940336	0.982996	0		-0.205559	0.537083	0.834418	0		0.246231	0.460116	0.856211	0		-0.016408	0.96062	0.995649	0		-0.472923	0.448333	0.999864	0
Slc9b1	-0.0989977	0.629258	0.999952	0		-0.132678	0.518064	0.956447	0		0.190104	0.312619	0.514702	0		0.306606	0.122759	0.735732	0		-0.158597	0.420063	0.956758	0		0.167276	0.395278	0.713071	0		-0.0754828	0.700337	0.910031	0		0.0469555	0.810689	0.963702	0		-0.0460365	0.814324	0.982286	0		-0.108783	0.76679	0.999864	0
Nup37	-0.0293836	0.841948	0.999952	0		0.00663686	0.964069	0.999346	0		0.124576	0.357217	0.559031	0		0.100606	0.476734	0.923646	0		-0.102961	0.466537	0.96861	0		0.113781	0.421338	0.729186	0		-0.0727239	0.6065	0.871002	0		-0.00481449	0.972757	0.995216	0		-0.244998	0.0874804	0.741941	0		0.210145	0.42725	0.999864	0
Arfgap1	0.166881	0.234652	0.912657	0		0.255155	0.0721668	0.622134	0		0.260694	0.0453898	0.161387	0		0.167578	0.212703	0.815246	0		0.15657	0.243771	0.884504	0		0.179343	0.182875	0.509531	0		-0.237948	0.0794437	0.35146	0		-0.17528	0.192793	0.685076	0		-0.190285	0.158116	0.791945	0		-0.0527533	0.832484	0.999864	0
Mterf3	-0.0496277	0.819833	0.999952	0		-0.0100354	0.963255	0.999346	0		0.113548	0.569171	0.733465	0		-0.143769	0.491545	0.928382	0		-0.144288	0.489989	0.973854	0		-0.305246	0.147952	0.459139	0		-0.420396	0.0486252	0.263318	0		-0.194861	0.352271	0.798776	0		-0.372947	0.0788351	0.736881	0		0.0977776	0.802086	0.999864	0
Strip2	-0.138637	0.723466	0.999952	0		-0.261382	0.505512	0.952091	0		-0.888185	0.0164914	0.0918984	0		-0.872344	0.0239268	0.482976	0		-0.0566965	0.879731	0.999187	0		-1.24077	0.00179525	0.0457119	0		0.146271	0.696489	0.908624	0		-0.395538	0.294242	0.767104	0		0.366777	0.330316	0.874045	0		-0.0889043	0.899076	0.999864	0
Fbxo17	-0.0814769	0.41978	0.976895	0		0.0126952	0.899597	0.997361	0		0.0605722	0.511126	0.689501	0		0.0182478	0.849701	0.98659	0		-0.0199115	0.836189	0.999187	0		0.179361	0.0676333	0.31864	0		-0.218791	0.0271572	0.183999	0		0.0629579	0.514178	0.879716	0		-0.0360795	0.708066	0.969508	0		0.194391	0.283646	0.999864	0
Gm44410	-0.120786	0.801624	0.999952	0		-0.195461	0.684494	0.980647	0		-0.396898	0.36843	0.569358	0		-0.638138	0.169863	0.777414	0		-1.27995	0.00758769	0.284234	0		-1.0639	0.0246658	0.191475	0		-0.151754	0.741556	0.923918	0		0.220626	0.631844	0.920428	0		-0.36919	0.423784	0.907685	0		-0.531705	0.537447	0.999864	0
E2f5	0.0178956	0.941979	0.999952	0		0.0812097	0.741334	0.98388	0		0.16295	0.469707	0.656253	0		0.0101511	0.965586	0.99568	0		-0.151236	0.521333	0.980486	0		-0.0670185	0.775858	0.923731	0		-0.446987	0.0625774	0.307551	0		-0.00791357	0.973168	0.995304	0		-0.17407	0.460788	0.919288	0		-0.0285331	0.948315	0.999864	0
Mob1a	0.135848	0.42726	0.979142	0		0.338828	0.0518557	0.572599	0		0.174357	0.266581	0.466267	0		0.132953	0.416892	0.906185	0		0.289794	0.0809362	0.674725	0		0.0543868	0.739028	0.908436	0		0.239524	0.146939	0.487842	0		0.240747	0.144936	0.635884	0		-0.0724769	0.657238	0.960723	0		0.152695	0.617393	0.999864	0
Neu3	-0.175166	0.55988	0.999431	0		-0.147567	0.623116	0.972285	0		-0.133597	0.626397	0.776042	0		0.166723	0.561966	0.945466	0		0.644193	0.0289677	0.453891	0		0.212903	0.459507	0.757473	0		0.446705	0.12459	0.448325	0		-0.0659566	0.818251	0.965318	0		-0.0598456	0.834827	0.984289	0		0.618643	0.252704	0.999864	0
Olfr117	-0.561213	0.352515	0.95811	0		-0.028345	0.962357	0.999346	0		-0.538614	0.329179	0.531363	0		0.00187698	0.997394	0.999397	0		-0.118424	0.83678	0.999187	0		0.897284	0.123647	0.423568	0		0.2144	0.709322	0.912966	0		0.188259	0.743382	0.948907	0		0.529297	0.359419	0.887593	0		0.264449	0.805776	0.999864	0
Ttc9b	-0.606155	0.161038	0.855592	0		-0.600358	0.164991	0.779762	0		-0.690607	0.0824826	0.227041	0		-0.134705	0.742128	0.974329	0		-0.0728553	0.858692	0.999187	0		0.522887	0.205452	0.53618	0		0.554206	0.180085	0.541119	0		-0.366706	0.372305	0.811255	0		0.568237	0.169532	0.795726	0		0.0450047	0.953115	0.999864	0
Platr22	0.665362	0.308691	0.951193	0		0.415247	0.52363	0.956705	0		-0.427835	0.472472	0.658432	0		-0.869507	0.166735	0.773892	0		0.794369	0.205625	0.858342	0		-0.901381	0.152077	0.466339	0		0.107627	0.862539	0.960946	0		-0.497442	0.425281	0.841112	0		0.402	0.518808	0.934707	0		-0.347384	0.76524	0.999864	0
Riox2	-0.012927	0.936852	0.999952	0		-0.0171207	0.916434	0.997669	0		0.109811	0.462882	0.650846	0		0.133396	0.394844	0.900454	0		0.0657763	0.673848	0.999187	0		0.149369	0.341223	0.669597	0		-0.187109	0.234542	0.610197	0		0.0239352	0.878173	0.979213	0		-0.119484	0.445613	0.916335	0		-0.343248	0.243613	0.999864	0
Zfp944	-0.144353	0.424355	0.977846	0		0.291798	0.110231	0.709119	0		0.282202	0.0915788	0.242001	0		0.023535	0.891347	0.989713	0		0.07335	0.670591	0.999187	0		0.0938685	0.58647	0.834755	0		-0.0307938	0.858159	0.959204	0		-0.0196541	0.909175	0.986633	0		-0.079096	0.646537	0.958535	0		-0.104599	0.745672	0.999864	0
Mmrn1	-0.350793	0.469022	0.987601	0		0.189798	0.694579	0.98244	0		0.0289163	0.947767	0.972519	0		-0.0607583	0.895407	0.989989	0		-0.174465	0.706017	0.999187	0		-0.317231	0.493646	0.779327	0		-1.72417	0.000536221	0.0118926	-1		0.518056	0.265877	0.747959	0		-0.722291	0.123449	0.770815	0		-0.855518	0.325244	0.999864	0
Plp2	0.143358	0.374658	0.968554	0		0.32455	0.0483799	0.565774	0		0.273838	0.0675141	0.20141	0		0.334731	0.0339868	0.543922	0		0.332315	0.035232	0.490808	0		-0.0217048	0.887801	0.9644	0		0.269954	0.0845086	0.363243	0		0.431502	0.00715308	0.278529	0		0.236917	0.12855	0.773067	0		0.281733	0.330211	0.999864	0
Ankrd12	-0.217007	0.225684	0.906779	0		-0.173814	0.330393	0.901277	0		0.130703	0.422435	0.616938	0		0.202121	0.238087	0.829102	0		0.15575	0.361741	0.940518	0		0.12268	0.471711	0.766783	0		0.260543	0.130297	0.459235	0		0.386116	0.027202	0.375762	0		0.168575	0.323961	0.873324	0		0.743313	0.0232633	0.999864	0
Lncbate6	-0.136044	0.39706	0.972918	0		-0.292906	0.0723242	0.622134	0		-0.467045	0.00246385	0.0357338	0		-0.0262137	0.864061	0.986925	0		0.087269	0.569351	0.987757	0		-0.162771	0.290756	0.626055	0		0.348594	0.0268687	0.182736	0		0.31708	0.043091	0.441258	0		0.435909	0.0063931	0.49742	0		0.0360883	0.899735	0.999864	0
Fam199x	0.0788249	0.818315	0.999952	0		0.0163396	0.962011	0.999346	0		0.0209994	0.946601	0.971845	0		0.113267	0.730229	0.973753	0		0.130651	0.690887	0.999187	0		0.0996426	0.761593	0.918098	0		-0.162241	0.621619	0.879007	0		-0.409495	0.216254	0.709425	0		-0.326402	0.322774	0.872974	0		-0.59408	0.335929	0.999864	0
Ncl	-0.240968	0.0688743	0.720603	0		0.0930231	0.475378	0.946413	0		0.280909	0.0217831	0.106486	0		0.0962953	0.440258	0.915946	0		-0.181692	0.148818	0.794908	0		-0.146772	0.241575	0.577484	0		-0.0972129	0.435944	0.778426	0		0.0799018	0.521489	0.883316	0		-0.15802	0.20794	0.819158	0		0.00256148	0.991215	0.999864	0
Spint5	0.234955	0.598454	0.999952	0		-0.0535128	0.90438	0.997361	0		0.458369	0.263726	0.463734	0		0.257573	0.546498	0.942037	0		0.682929	0.114401	0.753577	0		-0.447844	0.296504	0.630827	0		0.400195	0.350257	0.719	0		-0.350377	0.412905	0.83537	0		0.0238328	0.955409	0.995649	0		-0.564169	0.480538	0.999864	0
Agtpbp1	0.187288	0.39801	0.972918	0		0.371413	0.0976096	0.684545	0		0.216962	0.285241	0.485729	0		0.185756	0.381162	0.897617	0		-0.0922599	0.66254	0.999	0		-0.0450791	0.831006	0.946931	0		0.067196	0.750474	0.926808	0		-0.091024	0.666777	0.928947	0		0.0699128	0.740753	0.975349	0		-0.196318	0.619745	0.999864	0
Tbc1d19	-0.671133	0.274857	0.935061	0		-0.0129669	0.983046	0.999346	0		0.590943	0.292562	0.493599	0		-1.04254	0.0797033	0.671745	0		-0.287172	0.623352	0.996087	0		-0.994693	0.0939902	0.372935	0		-0.0379384	0.948195	0.986007	0		-0.167169	0.774756	0.955465	0		-0.007033	0.99039	0.998896	0		-0.666902	0.54243	0.999864	0
Lrrc27	-0.00205384	0.990121	0.999952	0		-0.0899086	0.588416	0.969156	0		-0.389668	0.0131305	0.0806298	0		-0.0271147	0.864378	0.986925	0		0.0781102	0.623115	0.996087	0		-0.0955383	0.548053	0.813147	0		-0.135541	0.395095	0.750842	0		-0.226482	0.158346	0.650665	0		-0.219163	0.171924	0.797728	0		-0.444296	0.13953	0.999864	0
Nkd1	0.318916	0.336359	0.955602	0		0.0672818	0.838467	0.995117	0		-0.0127531	0.96627	0.982545	0		0.0993461	0.753172	0.974329	0		0.0805125	0.798804	0.999187	0		0.223063	0.481153	0.772764	0		-0.0271832	0.931396	0.981214	0		0.0391762	0.901265	0.983244	0		0.0466994	0.882435	0.987308	0		-0.337735	0.56822	0.999864	0
Dennd6b	0.300877	0.209858	0.897958	0		0.597629	0.0151492	0.388724	0		0.109821	0.613845	0.766535	0		0.205952	0.367621	0.892765	0		0.0327152	0.885686	0.999187	0		0.565678	0.0162095	0.154171	0		-0.253863	0.267918	0.649097	0		0.256301	0.263414	0.746839	0		-0.055805	0.80632	0.981413	0		0.153597	0.718426	0.999864	0
Dpf2	-0.145886	0.220695	0.903186	0		-0.0769472	0.515707	0.956292	0		0.0171096	0.87407	0.932181	0		0.0209459	0.852984	0.986925	0		0.263216	0.0237471	0.421695	0		0.200034	0.0819563	0.349584	0		-0.0458083	0.685497	0.904994	0		0.121555	0.285252	0.761731	0		-0.0506324	0.654494	0.959467	0		0.0274551	0.896686	0.999864	0
Trim3	-0.0190359	0.917267	0.999952	0		0.116125	0.527212	0.958204	0		0.0890483	0.59553	0.753572	0		-0.0962908	0.583554	0.952622	0		0.106971	0.542683	0.984193	0		-0.249455	0.159567	0.476742	0		0.286307	0.107698	0.41158	0		0.214918	0.224249	0.715534	0		0.19282	0.274774	0.851455	0		-0.00443026	0.989225	0.999864	0
Pcdh11x	0.174196	0.555244	0.999431	0		0.277157	0.349423	0.907766	0		-0.241583	0.37197	0.572423	0		-0.404888	0.155899	0.762795	0		0.432206	0.130456	0.777786	0		-0.605068	0.036509	0.233964	0		0.192034	0.49703	0.813018	0		-0.244563	0.387855	0.82011	0		0.81329	0.0058299	0.488801	0		0.54163	0.307512	0.999864	0
Sowaha	0.0800176	0.76817	0.999952	0		-0.13277	0.625075	0.972285	0		-0.613888	0.0166401	0.0923147	0		-0.313828	0.230607	0.824336	0		0.0788069	0.761604	0.999187	0		-0.874673	0.0014934	0.0416191	0		0.180111	0.489053	0.808795	0		-0.316544	0.226662	0.716139	0		0.644614	0.0163433	0.579295	0		0.265962	0.58464	0.999864	0
Serpina10	0.608569	0.104249	0.787347	0		0.654983	0.0811113	0.640391	0		0.455857	0.180815	0.37047	0		0.222878	0.528594	0.937837	0		-0.195363	0.580495	0.989524	0		-0.184117	0.6024	0.843267	0		-0.0511522	0.884752	0.96891	0		0.275105	0.437239	0.846527	0		0.35681	0.314823	0.870122	0		0.293101	0.657414	0.999864	0
Dynlt1a	0.011838	0.910151	0.999952	0		-0.141931	0.18051	0.798286	0		0.0533052	0.578873	0.740663	0		0.0386802	0.700212	0.969626	0		0.0960822	0.34096	0.934448	0		0.0938396	0.352234	0.679277	0		-0.00478635	0.961968	0.989269	0		0.0888003	0.378446	0.814438	0		-0.058582	0.560227	0.943678	0		0.0946355	0.6148	0.999864	0
4930433N12Rik	-0.474896	0.553229	0.999431	0		-0.859816	0.285342	0.875791	0		0.139588	0.848487	0.918038	0		-0.00930428	0.990293	0.998333	0		0.194881	0.798942	0.999187	0		-0.901038	0.242623	0.57827	0		0.276182	0.718221	0.915534	0		-0.214064	0.779657	0.956019	0		-0.728513	0.34343	0.877038	0		-1.45874	0.310952	0.999864	0
Magea13	-1.09554	0.0962855	0.768603	0		-0.314338	0.62806	0.972285	0		-0.440153	0.458794	0.647611	0		0.364212	0.557723	0.944912	0		0.795975	0.203551	0.8559	0		-0.351219	0.571806	0.825731	0		0.189833	0.759601	0.928997	0		-0.380343	0.540486	0.887474	0		-0.3937	0.526425	0.936589	0		-0.72826	0.531066	0.999864	0
Trim61	-0.13607	0.870555	0.999952	0		-0.00530309	0.994932	0.999346	0		0.402038	0.598896	0.755844	0		0.818405	0.308693	0.864892	0		0.824655	0.305059	0.920027	0		0.562466	0.482717	0.773486	0		0.493047	0.538072	0.835432	0		0.829394	0.302323	0.770549	0		0.198973	0.80339	0.981413	0		-0.360682	0.809373	0.999864	0
Gzmn	-0.111259	0.887996	0.999952	0		0.785858	0.322615	0.89882	0		0.0192431	0.978735	0.988762	0		-0.543664	0.473325	0.923418	0		0.0574252	0.93944	0.999187	0		-0.23774	0.753251	0.915307	0		0.603797	0.426133	0.771704	0		0.748409	0.324898	0.783653	0		0.144513	0.848404	0.984865	0		-0.230413	0.87058	0.999864	0
Qrich1	0.0741382	0.644433	0.999952	0		0.183995	0.255014	0.859429	0		0.348995	0.0210231	0.104679	0		-0.0103327	0.946344	0.993838	0		-0.0451846	0.768639	0.999187	0		-0.109977	0.475091	0.769376	0		-0.211206	0.173496	0.532529	0		-0.0698417	0.649568	0.924846	0		-0.156936	0.309571	0.867436	0		-0.0153407	0.957407	0.999864	0
Hdac10	0.136449	0.326311	0.955602	0		0.0891427	0.520032	0.956447	0		0.323593	0.0134416	0.0818375	0		-0.125903	0.34371	0.882873	0		0.0826251	0.533148	0.982294	0		-0.048676	0.713113	0.896711	0		-0.0120057	0.927689	0.979961	0		-0.019904	0.880415	0.979616	0		-0.0619785	0.639832	0.958083	0		0.0733113	0.76717	0.999864	0
Prokr2	-0.861249	0.314874	0.954375	0		-0.281149	0.741523	0.98388	0		-0.604089	0.439414	0.631465	0		-0.285405	0.726427	0.97362	0		0.517341	0.526617	0.982017	0		-0.158143	0.846201	0.952343	0		0.23839	0.770049	0.932365	0		0.512434	0.530527	0.886038	0		0.179106	0.826132	0.983464	0		1.33716	0.382706	0.999864	0
Spdye4b	-1.11742	0.254933	0.924082	0		0.448703	0.645419	0.974204	0		0.0959428	0.914172	0.953614	0		0.398679	0.669143	0.964753	0		-1.0501	0.263416	0.899346	0		-0.257439	0.782462	0.925865	0		1.48944	0.115363	0.428876	0		0.478944	0.607875	0.91322	0		0.540361	0.56282	0.944259	0		0.901317	0.605763	0.999864	0
Gm47612	-0.172318	0.161712	0.856196	0		-0.0663963	0.586186	0.969156	0		-0.186749	0.0985568	0.253498	0		-0.0192561	0.868753	0.987594	0		-0.0917172	0.432804	0.958182	0		-0.049903	0.668759	0.876537	0		0.103261	0.377613	0.739636	0		0.0526225	0.651907	0.925539	0		0.049744	0.66975	0.963682	0		0.0217286	0.920601	0.999864	0
Olfr1211	0.0934315	0.797802	0.999952	0		-0.22595	0.536311	0.960909	0		-0.674081	0.0481071	0.1663	0		-0.308285	0.379026	0.896576	0		0.353323	0.314045	0.924315	0		-0.241065	0.490758	0.777882	0		0.39512	0.260933	0.642764	0		-0.192385	0.58197	0.902633	0		0.421006	0.231447	0.832581	0		0.0537507	0.934362	0.999864	0
Gm44627	0.0336814	0.883317	0.999952	0		-0.17146	0.456366	0.94016	0		-0.505449	0.0195386	0.100521	0		-0.49168	0.0293646	0.51445	0		-0.178212	0.418754	0.956758	0		-0.569683	0.012353	0.13324	0		0.201671	0.360683	0.727261	0		-0.162683	0.460159	0.856211	0		0.254909	0.249282	0.839331	0		-0.262394	0.523947	0.999864	0
Tmem255a	0.393167	0.382495	0.971224	0		0.412447	0.359814	0.911792	0		0.165148	0.687099	0.81754	0		-0.401757	0.351341	0.885545	0		-0.434594	0.313796	0.924315	0		0.390674	0.364653	0.687088	0		0.321892	0.454401	0.788368	0		-0.235398	0.583742	0.903552	0		0.111647	0.794681	0.9795	0		-0.0498799	0.950428	0.999864	0
Fam162a	-0.0767218	0.455766	0.985951	0		-0.0522467	0.61091	0.970439	0		0.0597338	0.524839	0.700754	0		0.0790481	0.422174	0.907433	0		-0.031408	0.749035	0.999187	0		0.0410449	0.676023	0.880028	0		-0.0198537	0.839686	0.953755	0		-0.0270368	0.782986	0.957574	0		0.0187477	0.848502	0.984865	0		0.125459	0.495468	0.999864	0
4921534A09Rik	0.215537	0.585546	0.999431	0		0.10201	0.796079	0.992974	0		-0.195878	0.587666	0.746751	0		0.214411	0.570846	0.948084	0		-0.129471	0.73185	0.999187	0		-0.126717	0.737334	0.907822	0		-0.206003	0.58599	0.861806	0		-0.267427	0.480045	0.864318	0		0.0973451	0.796627	0.980257	0		-0.862363	0.226085	0.999864	0
Spesp1	0.129166	0.471211	0.987716	0		0.0492869	0.782831	0.992151	0		-0.295113	0.0760618	0.21619	0		-0.11771	0.492479	0.928561	0		0.13454	0.433121	0.958182	0		-0.319211	0.0671598	0.317799	0		0.196446	0.254274	0.635389	0		-0.113705	0.507245	0.875932	0		0.287234	0.0983019	0.745776	0		-0.205966	0.520759	0.999864	0
Cct7	-0.0618516	0.471411	0.987716	0		-0.0652706	0.447411	0.939043	0		0.122673	0.122095	0.289527	0		0.117998	0.154621	0.761038	0		0.161623	0.0535458	0.58224	0		0.0898293	0.276212	0.610982	0		0.0547846	0.504829	0.819022	0		-0.106316	0.198704	0.690104	0		-0.0427534	0.602387	0.952498	0		-0.0746125	0.626911	0.999864	0
Ccdc97	0.0363085	0.701637	0.999952	0		0.0488079	0.606796	0.970439	0		0.301876	0.00105414	0.024927	0		0.0589121	0.516602	0.935281	0		0.0760565	0.403152	0.953646	0		0.229513	0.0144262	0.144521	0		-0.0188799	0.834987	0.952305	0		0.0818144	0.368795	0.809295	0		-0.0900866	0.322841	0.872974	0		0.130575	0.442686	0.999864	0
Myog	0.130027	0.810071	0.999952	0		0.752316	0.168872	0.785766	0		0.563894	0.257497	0.457292	0		0.218774	0.672815	0.965705	0		0.403929	0.436709	0.958182	0		-0.0755379	0.88397	0.962897	0		-0.112662	0.827718	0.949344	0		0.278891	0.59059	0.906605	0		0.202167	0.696322	0.966989	0		-0.60939	0.530031	0.999864	0
AC168977.2	0.116615	0.687535	0.999952	0		0.11572	0.689804	0.982037	0		0.973473	0.000602255	0.0201401	1		0.261667	0.34762	0.884444	0		0.230392	0.407728	0.95373	0		0.090269	0.744831	0.911053	0		0.621346	0.0292217	0.191719	0		0.181043	0.514695	0.879877	0		0.171478	0.53705	0.940399	0		0.00600946	0.990754	0.999864	0
Gm42896	-3.2031	0.000316147	0.102575	-1		-3.02809	0.000601301	0.174564	-1		-2.55769	0.00136699	0.0270763	0		-0.139258	0.859221	0.986925	0		0.14895	0.84954	0.999187	0		-0.0730049	0.925907	0.977924	0		0.363089	0.644126	0.889213	0		0.193903	0.80497	0.962869	0		0.236	0.763815	0.97602	0		0.44263	0.763238	0.999864	0
Mettl24	-1.01458	0.101553	0.780607	0		-0.368575	0.546547	0.962131	0		-0.481017	0.3903	0.588551	0		0.463395	0.42895	0.91149	0		0.406318	0.487592	0.973854	0		-0.00322336	0.995594	0.998789	0		0.388349	0.506942	0.820737	0		0.148401	0.799386	0.961656	0		0.514183	0.380516	0.896241	0		0.657649	0.547863	0.999864	0
Ldlrap1	-0.0598048	0.689153	0.999952	0		-0.0555081	0.710404	0.983456	0		0.0959638	0.483343	0.667463	0		0.131448	0.360079	0.888519	0		0.205209	0.155863	0.807268	0		0.276762	0.0578992	0.294573	0		-0.473802	0.00174627	0.0279101	0		-0.0581052	0.684648	0.932992	0		-0.29067	0.046849	0.701526	0		-0.139311	0.602951	0.999864	0
Pid1	0.54207	0.181744	0.876351	0		0.325432	0.419568	0.932615	0		0.530702	0.153217	0.333419	0		0.662686	0.0900909	0.693559	0		0.207068	0.590655	0.992328	0		0.091679	0.81151	0.939259	0		0.745888	0.0575287	0.293419	0		-0.0268962	0.944205	0.991162	0		-0.0202209	0.958038	0.995649	0		-0.0428221	0.952506	0.999864	0
Catip	0.296379	0.460812	0.986489	0		0.248077	0.536623	0.960909	0		-1.05889	0.00579184	0.0527337	0		-0.907592	0.021874	0.47263	0		0.134101	0.72662	0.999187	0		-1.56838	0.000178825	0.0117942	-1		0.159453	0.677706	0.901669	0		-0.546582	0.158872	0.650665	0		0.558038	0.150525	0.788908	0		-0.333035	0.642753	0.999864	0
Tmsb15l	-0.0341043	0.79464	0.999952	0		-0.0727192	0.579412	0.968623	0		0.19201	0.113863	0.277229	0		-0.047005	0.707845	0.969635	0		-0.29117	0.0240849	0.423231	0		-0.0701878	0.576144	0.828647	0		0.0451925	0.718605	0.915579	0		0.178968	0.158041	0.650623	0		0.040713	0.745443	0.975428	0		0.369431	0.120224	0.999864	0
Parpbp	-0.0556331	0.902836	0.999952	0		-0.666451	0.148536	0.75939	0		-0.619358	0.141991	0.318103	0		0.418601	0.339629	0.882091	0		0.134772	0.757387	0.999187	0		0.498817	0.256224	0.591553	0		0.226729	0.603649	0.869593	0		0.295438	0.499201	0.873515	0		-0.0755247	0.862511	0.986937	0		-0.408393	0.617141	0.999864	0
Nup62cl	0.0901787	0.880369	0.999952	0		0.641181	0.287723	0.878651	0		0.0737864	0.892819	0.941988	0		-0.540724	0.348078	0.884599	0		-0.382383	0.50588	0.978599	0		-0.387123	0.500649	0.784534	0		1.07302	0.0665331	0.319957	0		0.189516	0.741125	0.948156	0		0.132293	0.817557	0.982837	0		-0.62716	0.559502	0.999864	0
Gm13943	0.243106	0.496569	0.992845	0		0.0242865	0.945702	0.998893	0		-0.691091	0.0386877	0.146672	0		-0.349426	0.308766	0.864892	0		0.252933	0.459983	0.965465	0		0.161989	0.635426	0.858974	0		0.606666	0.0807784	0.354249	0		-0.109371	0.748716	0.95046	0		0.410455	0.232926	0.832985	0		-0.252921	0.692229	0.999864	0
Aifm3	0.359357	0.304743	0.948683	0		0.141189	0.685249	0.980647	0		0.277573	0.384924	0.584042	0		0.112332	0.736048	0.974329	0		-0.0371971	0.91107	0.999187	0		0.36319	0.278709	0.613514	0		0.347028	0.300378	0.680148	0		0.730128	0.0327575	0.401966	0		-0.101966	0.759588	0.97602	0		0.27014	0.664922	0.999864	0
Gm12027	0.0769297	0.797682	0.999952	0		0.388391	0.199811	0.816286	0		0.214827	0.434974	0.627816	0		-0.0515694	0.857453	0.986925	0		0.0856978	0.765408	0.999187	0		-0.0221406	0.938521	0.982748	0		0.0544349	0.849628	0.956251	0		0.345235	0.23305	0.721454	0		0.175396	0.542077	0.940598	0		-0.0870037	0.871318	0.999864	0
Zdhhc2	0.200446	0.330381	0.955602	0		0.20184	0.327063	0.899145	0		0.447193	0.0205695	0.103683	0		0.390879	0.0510573	0.604303	0		0.288007	0.146565	0.792512	0		0.421224	0.0361425	0.233209	0		0.0927418	0.636504	0.885522	0		0.219879	0.265314	0.747959	0		0.0422362	0.82942	0.983858	0		-0.380365	0.302516	0.999864	0
Tor3a	0.0629721	0.730962	0.999952	0		0.00394371	0.982808	0.999346	0		-0.109731	0.512857	0.690885	0		-0.0370007	0.832713	0.985363	0		-0.0892043	0.611027	0.995468	0		-0.138106	0.431982	0.73667	0		0.522015	0.00446082	0.0533495	0		0.272669	0.124554	0.607224	0		0.0845198	0.629826	0.956467	0		0.0429606	0.895688	0.999864	0
Usp1	-0.0956842	0.388221	0.971587	0		-0.0710712	0.520794	0.956642	0		0.0876459	0.387181	0.585737	0		0.0556757	0.598826	0.954484	0		-0.138364	0.194669	0.843971	0		0.0753127	0.477264	0.770578	0		-0.0533397	0.614203	0.875251	0		0.157664	0.140587	0.62912	0		-0.0923273	0.384293	0.897741	0		0.207368	0.297177	0.999864	0
Ccdc171	-0.214248	0.637024	0.999952	0		-0.147203	0.745612	0.984662	0		0.0432652	0.91686	0.95518	0		0.205084	0.63691	0.96118	0		-0.0643071	0.882195	0.999187	0		0.19674	0.650645	0.867009	0		0.0295686	0.945671	0.985296	0		0.128851	0.766616	0.954394	0		0.0155004	0.971503	0.996385	0		0.91797	0.261721	0.999864	0
Zfp169	0.0632585	0.640197	0.999952	0		-0.0163211	0.903898	0.997361	0		0.305838	0.0166343	0.0923147	0		0.167131	0.200526	0.808044	0		0.103255	0.426367	0.957339	0		0.389291	0.00411928	0.0722744	0		-0.203433	0.120856	0.440588	0		-0.0827411	0.523328	0.884545	0		-0.121369	0.350468	0.881907	0		-0.0123828	0.959187	0.999864	0
Gm26979	0.203183	0.467977	0.987601	0		-0.107518	0.700318	0.98247	0		0.180245	0.481082	0.665299	0		0.0757257	0.776869	0.977673	0		0.281999	0.294086	0.912574	0		-0.0528344	0.843218	0.950902	0		-0.233971	0.383091	0.74253	0		-0.184624	0.490582	0.86937	0		-0.0619321	0.816682	0.982469	0		-0.386546	0.440718	0.999864	0
Cd4	-0.157795	0.30695	0.950109	0		0.114846	0.455871	0.94016	0		0.33794	0.019621	0.100842	0		0.380322	0.0125329	0.38026	0		0.247639	0.0970988	0.716289	0		0.444779	0.00392353	0.0703438	0		-0.402622	0.00847891	0.0837319	0		0.174406	0.23891	0.726871	0		-0.0683535	0.642151	0.958083	0		0.118924	0.665575	0.999864	0
Eras	0.112354	0.789466	0.999952	0		0.822476	0.0556294	0.584667	0		-0.131669	0.732149	0.84586	0		0.771402	0.0604559	0.63268	0		0.568236	0.162762	0.815365	0		0.680044	0.0964076	0.377347	0		0.477021	0.23973	0.616991	0		0.530696	0.191726	0.683705	0		0.26645	0.509046	0.93133	0		-0.105838	0.888233	0.999864	0
Sdc1	-0.0319033	0.901708	0.999952	0		0.0836791	0.746111	0.984662	0		0.339518	0.155159	0.336043	0		-0.123552	0.617663	0.958195	0		-0.142033	0.56626	0.987735	0		-0.0748563	0.762116	0.918111	0		0.0200168	0.935456	0.982113	0		-0.256005	0.303254	0.771209	0		-0.0665463	0.787831	0.979018	0		-0.0215087	0.9629	0.999864	0
Gm8973	-0.108333	0.388567	0.971587	0		-0.0138211	0.912041	0.997361	0		0.105204	0.359863	0.561435	0		-0.0483257	0.686736	0.966633	0		-0.175214	0.148164	0.793523	0		0.133749	0.267288	0.602715	0		-0.350641	0.00513631	0.0588394	0		0.0515765	0.666932	0.928947	0		-0.273744	0.0262752	0.630361	0		-0.0582544	0.794865	0.999864	0
Vav2	0.237649	0.48956	0.991418	0		0.624243	0.0740145	0.62647	0		0.539599	0.0904786	0.240083	0		0.268187	0.415619	0.906185	0		0.0858415	0.793736	0.999187	0		0.142973	0.663437	0.873467	0		0.0702021	0.83066	0.950271	0		0.0539847	0.869361	0.977093	0		0.192694	0.557886	0.943272	0		0.374601	0.542648	0.999864	0
Gm281	0.725999	0.0182583	0.481423	0		0.893825	0.00421599	0.2612	0		0.970522	0.000837619	0.0224661	1		-0.217689	0.446443	0.917515	0		-0.393604	0.171801	0.825508	0		-0.238626	0.404264	0.717946	0		-0.164397	0.564755	0.849176	0		0.310437	0.279229	0.757235	0		0.145247	0.610798	0.953267	0		-0.118577	0.824039	0.999864	0
Clec1b	-0.155528	0.731204	0.999952	0		0.234945	0.604137	0.970439	0		0.116808	0.777674	0.87525	0		-0.153189	0.723651	0.972864	0		-0.221907	0.608815	0.995465	0		-0.492473	0.259007	0.594974	0		-1.72206	0.000254156	0.00687179	-1		0.336221	0.439046	0.846627	0		-0.721052	0.101343	0.746349	0		-0.9866	0.227301	0.999864	0
Gm43661	0.326676	0.419834	0.976903	0		0.244052	0.546043	0.962131	0		-0.356082	0.336784	0.53906	0		-0.473248	0.224251	0.820338	0		0.327149	0.398695	0.951382	0		-0.722589	0.0665457	0.316231	0		0.407918	0.293775	0.673261	0		0.477149	0.220521	0.712006	0		0.275375	0.476921	0.922089	0		-0.0503918	0.94437	0.999864	0
Gm28434	1.13553	0.0377182	0.611886	0		0.860878	0.111444	0.709731	0		0.302378	0.535688	0.709407	0		0.524018	0.30712	0.864464	0		1.22828	0.0196258	0.400398	0		0.937416	0.0712681	0.326418	0		-0.291674	0.56813	0.852046	0		0.458063	0.371324	0.810551	0		-0.291355	0.568551	0.945828	0		-0.460446	0.629866	0.999864	0
Nabp1	0.170507	0.445304	0.984884	0		-0.112785	0.612977	0.970439	0		0.453282	0.0301771	0.127076	0		0.36835	0.0890661	0.693286	0		0.302123	0.160877	0.813249	0		0.193245	0.366628	0.688955	0		0.411523	0.0584837	0.296039	0		0.0705034	0.740857	0.948156	0		-0.16775	0.432689	0.910744	0		-0.586153	0.146269	0.999864	0
5730522E02Rik	0.475136	0.0771695	0.736856	0		0.296787	0.264418	0.865827	0		0.472797	0.055112	0.17971	0		-0.452623	0.0784564	0.669101	0		-0.234074	0.356564	0.93897	0		-0.234084	0.356545	0.681986	0		0.292084	0.251248	0.631554	0		0.0993053	0.694545	0.93688	0		0.189411	0.454899	0.918113	0		-0.123119	0.794579	0.999864	0
Uaca	0.484085	0.31848	0.955439	0		0.212468	0.659939	0.976864	0		0.0975754	0.824872	0.904778	0		-0.806445	0.0861522	0.687714	0		-0.159561	0.72974	0.999187	0		0.0269185	0.953491	0.986516	0		-1.70777	0.000587894	0.0126889	-1		0.308351	0.505219	0.87523	0		-0.381041	0.41096	0.905347	0		-1.03355	0.235327	0.999864	0
Cgas	0.095302	0.449398	0.985302	0		-0.0826192	0.511639	0.955178	0		0.107528	0.351236	0.55325	0		-0.191238	0.116641	0.727776	0		-0.0883376	0.463639	0.967486	0		-0.136818	0.258374	0.593962	0		0.238203	0.0524212	0.275823	0		0.151231	0.212286	0.705185	0		0.224149	0.0673061	0.719315	0		-0.102375	0.64922	0.999864	0
Vegfd	0.695904	0.0709729	0.726011	0		0.0967811	0.798112	0.992974	0		0.365716	0.293138	0.49428	0		-0.187029	0.605866	0.956452	0		0.437415	0.230661	0.879758	0		-0.454789	0.212968	0.546007	0		0.501216	0.170685	0.527907	0		0.343179	0.345482	0.794822	0		0.236408	0.514647	0.93332	0		0.0554178	0.93477	0.999864	0
Bank1	0.222382	0.262211	0.927357	0		0.321351	0.107902	0.705856	0		0.454169	0.0147851	0.0864615	0		-0.131567	0.486243	0.928201	0		-0.260044	0.172163	0.825508	0		-0.534236	0.00661595	0.0943103	0		0.570228	0.00394549	0.0491743	0		-0.373015	0.0527484	0.469712	0		0.14263	0.45056	0.916335	0		0.0997577	0.777282	0.999864	0
Fbxl4	-0.053498	0.767861	0.999952	0		-0.0181999	0.919977	0.997704	0		0.0441647	0.789747	0.882292	0		0.144413	0.406645	0.904497	0		-0.0584679	0.736061	0.999187	0		0.380345	0.0326035	0.220677	0		-0.0722455	0.677147	0.901626	0		0.11681	0.501509	0.874314	0		-0.124631	0.47346	0.921372	0		0.0892121	0.783336	0.999864	0
Hoxa11	-0.53833	0.101884	0.78125	0		-0.367634	0.260068	0.862752	0		-0.154607	0.602233	0.758627	0		0.39542	0.206404	0.810943	0		0.465092	0.1386	0.785596	0		0.677892	0.033214	0.223254	0		-0.236162	0.447808	0.784522	0		-0.224503	0.470401	0.860704	0		-0.44352	0.157386	0.790699	0		0.351389	0.54555	0.999864	0
Mien1	0.0186807	0.829361	0.999952	0		-0.096648	0.268081	0.86689	0		0.105403	0.187627	0.378228	0		0.168742	0.0467008	0.595547	0		0.2168	0.0117376	0.329768	0		0.165717	0.0505982	0.275313	0		0.124883	0.137011	0.472179	0		0.167626	0.0481069	0.455182	0		0.0185094	0.823413	0.983464	0		-0.0615464	0.691819	0.999864	0
Serpinb3c	0.00643966	0.960409	0.999952	0		-0.0765571	0.555878	0.96375	0		-0.286566	0.019214	0.0996411	0		-0.13471	0.281048	0.850341	0		-0.0309754	0.803018	0.999187	0		-0.28033	0.0280855	0.204181	0		0.073207	0.55615	0.845681	0		-0.167391	0.181972	0.671542	0		0.188346	0.134188	0.781064	0		-0.218456	0.3493	0.999864	0
Evx1os	0.477646	0.233791	0.91179	0		0.13457	0.735383	0.98388	0		0.257185	0.480704	0.665084	0		0.171457	0.652867	0.962623	0		0.561859	0.144928	0.789439	0		0.395003	0.302497	0.635696	0		0.221057	0.562282	0.848389	0		0.381342	0.319326	0.780696	0		0.836023	0.0324888	0.65642	0		0.308236	0.665559	0.999864	0
Gm4419	0.127049	0.756531	0.999952	0		-0.0872404	0.831361	0.995117	0		1.03191	0.00814499	0.062158	0		0.63769	0.108924	0.724337	0		0.247598	0.52848	0.982294	0		0.69134	0.0830062	0.351507	0		-0.216501	0.581318	0.859147	0		0.693012	0.0822896	0.543447	0		0.165425	0.673267	0.964632	0		0.372983	0.611485	0.999864	0
Smo	0.269836	0.503451	0.993394	0		-0.012381	0.975445	0.999346	0		0.166578	0.650865	0.793544	0		0.342206	0.376169	0.895611	0		0.216297	0.574858	0.988594	0		-0.335121	0.386043	0.705518	0		0.749307	0.0567364	0.291002	0		0.459198	0.236725	0.725135	0		0.231631	0.548165	0.941611	0		1.05786	0.146803	0.999864	0
Tdg-ps	0.19419	0.475146	0.988422	0		0.123854	0.648202	0.974204	0		0.417831	0.0970025	0.251061	0		0.221699	0.394788	0.900454	0		-0.127262	0.624245	0.996087	0		0.0330661	0.898594	0.968162	0		-0.108463	0.676211	0.901535	0		0.226537	0.38464	0.818851	0		-0.293504	0.261394	0.84755	0		-0.206612	0.670667	0.999864	0
Ramp2	-0.00739461	0.951938	0.999952	0		0.0974202	0.428808	0.936072	0		0.131905	0.243133	0.440923	0		0.25305	0.0356258	0.554252	0		0.11008	0.350818	0.936705	0		0.114053	0.33388	0.663416	0		-0.26998	0.025469	0.17624	0		0.0206697	0.860264	0.975851	0		-0.140817	0.234133	0.834186	0		-0.297423	0.180151	0.999864	0
Gjc3	0.0594837	0.668084	0.999952	0		0.160255	0.251107	0.857264	0		0.243045	0.060094	0.188265	0		-0.265445	0.0502479	0.601544	0		-0.134822	0.312145	0.923307	0		-0.00443348	0.97333	0.992553	0		-0.150626	0.259493	0.641904	0		0.19636	0.143576	0.634471	0		0.159778	0.232079	0.832581	0		0.0588368	0.812592	0.999864	0
Gm32548	0.131622	0.576886	0.999431	0		-0.29102	0.220499	0.831718	0		-0.433773	0.0487595	0.167391	0		-0.295974	0.193346	0.802308	0		-0.177715	0.431943	0.958182	0		-0.671945	0.00444607	0.0757301	0		-0.0353278	0.875437	0.966166	0		-0.0928059	0.680739	0.932275	0		0.260891	0.250546	0.839331	0		0.132721	0.753029	0.999864	0
Tmbim1	0.269891	0.35442	0.958546	0		0.162605	0.575657	0.966796	0		0.220807	0.406662	0.603142	0		-0.162138	0.559775	0.945255	0		0.029558	0.915169	0.999187	0		0.136973	0.622051	0.853033	0		-0.825337	0.00459658	0.0545515	0		0.36127	0.197321	0.689477	0		-0.203226	0.465315	0.919657	0		-0.356603	0.493303	0.999864	0
H2ac8	0.583024	0.0248159	0.535607	0		0.015158	0.952096	0.999346	0		-0.100529	0.663233	0.801265	0		0.043975	0.855503	0.986925	0		0.113767	0.637924	0.996087	0		-0.0701919	0.771373	0.922309	0		0.114593	0.635492	0.885325	0		-0.0826031	0.732429	0.94474	0		0.152429	0.528764	0.937311	0		0.139124	0.758206	0.999864	0
Sccpdh	0.451815	0.0927904	0.766157	0		0.427921	0.110807	0.709731	0		0.659655	0.00873498	0.0647193	0		-0.0746517	0.768107	0.976239	0		0.0388832	0.877899	0.999187	0		0.191743	0.450113	0.750929	0		0.0192348	0.939413	0.983568	0		0.580567	0.0258055	0.36842	0		0.0820894	0.745791	0.975428	0		0.331499	0.485019	0.999864	0
Gm48165	0.135707	0.824536	0.999952	0		-0.00814391	0.989381	0.999346	0		0.582604	0.300518	0.502108	0		-1.41416	0.0193053	0.449336	0		1.14859	0.0548335	0.587027	0		0.208216	0.722332	0.901001	0		0.353865	0.546453	0.84098	0		0.394569	0.501512	0.874314	0		1.02725	0.0846207	0.740177	0		0.51559	0.638302	0.999864	0
Klhl42	0.239211	0.173152	0.869002	0		-0.338454	0.0564627	0.586641	0		-0.0116474	0.941532	0.969485	0		-0.053299	0.748674	0.974329	0		-0.118661	0.47669	0.972919	0		-0.311133	0.0664578	0.315969	0		0.206652	0.217898	0.590972	0		0.00207926	0.990022	0.997984	0		0.119691	0.472895	0.921372	0		0.68283	0.0325186	0.999864	0
Gm8922	0.165447	0.672203	0.999952	0		-0.204485	0.601208	0.97015	0		-1.41433	0.000266818	0.0157154	-1		-0.844149	0.0283292	0.510815	0		0.446862	0.235867	0.882526	0		-1.5583	0.000140744	0.00983056	-1		0.326401	0.38469	0.743791	0		-0.499802	0.185833	0.675744	0		0.426164	0.257911	0.843576	0		-0.360487	0.606749	0.999864	0
Purb	-0.0118304	0.92206	0.999952	0		0.118462	0.329849	0.901277	0		0.17134	0.126092	0.295315	0		0.000641462	0.995576	0.999217	0		-0.00596476	0.958885	0.999187	0		-0.0882066	0.447342	0.748771	0		-0.0321869	0.780958	0.936438	0		0.230052	0.0517328	0.46584	0		0.0656534	0.571119	0.946452	0		0.211407	0.331349	0.999864	0
Gm10257	0.0823102	0.611969	0.999952	0		-0.0494558	0.760308	0.987378	0		-0.220185	0.141961	0.318075	0		0.310106	0.0504177	0.601544	0		0.263084	0.0949588	0.710372	0		-0.474613	0.00357496	0.0666487	0		0.420781	0.0090873	0.0875899	0		-0.0219855	0.887247	0.980513	0		0.225548	0.150561	0.788908	0		0.271686	0.351333	0.999864	0
Mir298	0.300239	0.15437	0.846595	0		0.0783597	0.707077	0.982833	0		-0.11703	0.539723	0.71236	0		-0.0692014	0.728702	0.973728	0		0.0092218	0.963109	0.999187	0		-0.31369	0.120737	0.420559	0		-0.259733	0.196942	0.563919	0		0.0430981	0.828903	0.967942	0		-0.206233	0.303888	0.864739	0		-0.70834	0.0626832	0.999864	0
Gm7972	0.130699	0.328073	0.955602	0		0.118048	0.376577	0.91732	0		0.0781054	0.521216	0.698112	0		0.053762	0.672809	0.965705	0		-0.0203056	0.873166	0.999187	0		0.0556837	0.661851	0.872807	0		-0.268204	0.0396041	0.231323	0		0.0206247	0.87119	0.977132	0		-0.00295886	0.981439	0.997853	0		0.242246	0.311459	0.999864	0
4921531C22Rik	0.142575	0.530257	0.996176	0		-0.369739	0.108018	0.705856	0		0.127334	0.539647	0.712345	0		0.188397	0.387086	0.898692	0		0.212152	0.330625	0.929191	0		0.279737	0.20135	0.53176	0		-0.13844	0.524243	0.828645	0		0.212237	0.330433	0.787247	0		-0.0844938	0.697102	0.96723	0		0.162071	0.689848	0.999864	0
Gm4710	0.20989	0.298574	0.946817	0		0.0213863	0.91513	0.997669	0		0.168134	0.361569	0.563038	0		0.14168	0.461994	0.920134	0		-0.0214734	0.910963	0.999187	0		0.236994	0.221083	0.555494	0		0.013387	0.944419	0.984757	0		0.361063	0.0652084	0.503434	0		0.141861	0.461426	0.919288	0		0.0661337	0.853964	0.999864	0
Gp5	-0.101673	0.82081	0.999952	0		0.210343	0.639701	0.974113	0		0.121518	0.76713	0.868833	0		0.014164	0.973686	0.996594	0		-0.0158114	0.970627	0.999187	0		-0.403838	0.349552	0.677351	0		-1.69692	0.000275136	0.00728243	-1		0.386364	0.370582	0.810109	0		-0.881353	0.0452258	0.700232	0		-1.43038	0.0805484	0.999864	0
Npm1	-0.105116	0.386434	0.971587	0		-0.0105351	0.930532	0.998397	0		0.120434	0.278775	0.479343	0		0.0117276	0.919224	0.992804	0		-0.249478	0.0354722	0.492961	0		-0.0347728	0.763757	0.91862	0		-0.229112	0.0525335	0.27599	0		0.0238585	0.836578	0.969231	0		-0.221151	0.0609221	0.715417	0		-0.000267683	0.999013	0.999864	0
Slc6a19	-0.455382	0.187806	0.879615	0		-0.288062	0.401934	0.927214	0		0.192743	0.538709	0.711815	0		0.0711256	0.828133	0.984746	0		-0.546158	0.100679	0.72694	0		0.169157	0.606088	0.845087	0		-1.68273	5.65131e-06	0.00035916	-1		-1.43518	6.72208e-05	0.0845133	-1		-1.31751	0.000209443	0.234064	-1		-0.431859	0.482199	0.999864	0
Dnai4	0.0887142	0.779467	0.999952	0		-0.200545	0.527518	0.958268	0		0.0690132	0.811598	0.896546	0		-0.430057	0.160673	0.767535	0		-0.291264	0.339061	0.932964	0		-0.508783	0.0985089	0.381887	0		-0.741735	0.0179072	0.139803	0		-0.634337	0.0411304	0.435234	0		-0.767028	0.0145686	0.571779	0		-0.109313	0.847131	0.999864	0
Tbxas1	-0.149108	0.489214	0.991418	0		0.0219761	0.918599	0.997704	0		-0.247307	0.212321	0.408088	0		0.0279385	0.892001	0.989713	0		0.247142	0.2335	0.881157	0		-0.418812	0.0466495	0.265814	0		0.0587991	0.775152	0.934068	0		-0.00598788	0.976783	0.995593	0		-0.00921084	0.964294	0.995977	0		-0.677039	0.0838448	0.999864	0
Ddx51	-0.068571	0.60909	0.999952	0		0.0274	0.837888	0.995117	0		0.202455	0.103253	0.260308	0		-0.0351198	0.784087	0.978196	0		0.0763374	0.5521	0.985487	0		0.0427294	0.73891	0.908436	0		-0.190696	0.141564	0.48071	0		0.0349239	0.785261	0.958421	0		-0.292272	0.0266094	0.63153	0		-0.186651	0.437736	0.999864	0
Gm45079	0.116132	0.776054	0.999952	0		0.177448	0.664007	0.976864	0		0.0508581	0.891544	0.941284	0		-0.837428	0.0365208	0.559907	0		-0.538471	0.172466	0.825508	0		-0.740455	0.06305	0.307619	0		-0.452391	0.250227	0.630378	0		0.0697618	0.85823	0.975275	0		-0.55236	0.16189	0.792265	0		-0.346507	0.635694	0.999864	0
Rnf215	-0.0459659	0.711491	0.999952	0		0.0684401	0.582207	0.969156	0		0.166246	0.147852	0.326189	0		-0.0608983	0.608857	0.957024	0		0.0345753	0.771189	0.999187	0		0.211973	0.0796933	0.344343	0		-0.00312192	0.979041	0.99433	0		0.291375	0.0176344	0.330908	0		-0.0726235	0.541966	0.940598	0		0.359091	0.111425	0.999864	0
Slc25a29	0.0383805	0.893991	0.999952	0		0.0211073	0.941576	0.998893	0		0.130989	0.619229	0.770198	0		0.0283316	0.918121	0.992679	0		0.272605	0.325256	0.927296	0		0.655106	0.0211647	0.176237	0		-0.0781672	0.776781	0.934501	0		-0.112018	0.68467	0.932992	0		-0.1051	0.703158	0.969322	0		-0.0500322	0.922695	0.999864	0
Pcdh9	-0.781216	0.0785473	0.740774	0		-0.670666	0.129218	0.740442	0		-0.791921	0.0519654	0.173268	0		-0.0113351	0.978336	0.997033	0		-0.330471	0.430185	0.958182	0		0.400046	0.340394	0.669001	0		0.300055	0.473548	0.799823	0		-0.083751	0.841016	0.96984	0		0.306058	0.464799	0.919422	0		-0.0885504	0.909726	0.999864	0
Gm5092	0.220967	0.581921	0.999431	0		-0.214925	0.592249	0.969156	0		-1.43525	0.000303145	0.0162833	-1		-0.84892	0.03137	0.527416	0		0.420671	0.27594	0.904038	0		-1.55829	0.000194321	0.0124489	-1		0.228995	0.551112	0.842943	0		-0.674365	0.0841086	0.546665	0		0.366455	0.341747	0.87656	0		-0.300926	0.675092	0.999864	0
Gm10126	-0.0392423	0.525324	0.995371	0		-0.016864	0.784492	0.992506	0		-0.0944872	0.0987384	0.25364	0		-0.169044	0.00608556	0.286432	0		-0.0711488	0.23156	0.879758	0		-0.087127	0.144531	0.454848	0		0.0280854	0.634405	0.884994	0		-0.00683712	0.907727	0.986112	0		-0.00238648	0.967727	0.99638	0		-0.0278049	0.801133	0.999864	0
Fgfr1	0.183462	0.335871	0.955602	0		0.379346	0.0503815	0.572263	0		0.415444	0.0201665	0.102455	0		0.285357	0.120911	0.73197	0		0.0619832	0.73283	0.999187	0		0.0968177	0.594243	0.838418	0		0.318929	0.0840566	0.362052	0		0.273515	0.136689	0.624066	0		0.191552	0.294183	0.861932	0		-0.0589467	0.862169	0.999864	0
S100a7a	-0.571	0.364517	0.963059	0		-0.20857	0.739414	0.98388	0		-0.609019	0.290806	0.491708	0		-1.72171	0.00606863	0.286432	0		-1.05339	0.084381	0.68647	0		-0.60541	0.315556	0.646894	0		-0.721207	0.23301	0.608597	0		0.0866046	0.885173	0.980388	0		-0.178113	0.766551	0.97602	0		-1.0271	0.362249	0.999864	0
Cops7a	0.0341918	0.817782	0.999952	0		0.0800102	0.590293	0.969156	0		-0.194309	0.156614	0.338067	0		-0.110196	0.439187	0.91523	0		0.0418994	0.767998	0.999187	0		-0.197648	0.168473	0.489305	0		0.0408591	0.773594	0.933398	0		-0.0027603	0.984487	0.997133	0		0.0464759	0.743533	0.975428	0		-0.133929	0.614586	0.999864	0
Xpr1	-0.106152	0.533792	0.997258	0		0.279687	0.105567	0.702474	0		0.311332	0.0503108	0.170036	0		-0.0508865	0.754865	0.974329	0		-0.0146468	0.928353	0.999187	0		-0.0596437	0.714449	0.897455	0		-0.163443	0.318427	0.692334	0		-0.122508	0.453443	0.853759	0		-0.120541	0.460681	0.919288	0		-0.0112556	0.970536	0.999864	0
Esrrb	0.0224993	0.923562	0.999952	0		0.0457023	0.8455	0.995561	0		-0.274735	0.204049	0.397853	0		-0.194815	0.3873	0.898692	0		0.446341	0.0516345	0.576084	0		-0.483973	0.0355106	0.231989	0		0.240846	0.286243	0.666752	0		-0.0883794	0.693923	0.936768	0		0.266392	0.238873	0.835752	0		-0.568375	0.18022	0.999864	0
H4c4	-0.0216264	0.856465	0.999952	0		0.17945	0.138271	0.75023	0		0.286653	0.01147	0.0747667	0		0.103222	0.369081	0.892765	0		0.157788	0.172357	0.825508	0		0.217538	0.0623306	0.305274	0		0.213908	0.0666516	0.320405	0		0.303112	0.0107267	0.295586	0		-0.136128	0.237792	0.834802	0		0.156034	0.467283	0.999864	0
Pdss1	-0.0131512	0.901841	0.999952	0		0.0217151	0.83865	0.995117	0		0.110709	0.259401	0.459502	0		0.0964339	0.347008	0.884393	0		0.0406667	0.690458	0.999187	0		0.166083	0.108736	0.400832	0		0.043457	0.67047	0.899792	0		0.200237	0.0547041	0.475758	0		0.0571231	0.576236	0.947308	0		0.123489	0.518648	0.999864	0
Zic4	-0.646777	0.282753	0.939105	0		-0.619709	0.303112	0.888479	0		-0.468737	0.393143	0.591065	0		-0.440397	0.443106	0.916147	0		-0.686372	0.234292	0.881357	0		-0.434776	0.448907	0.750143	0		0.225589	0.69366	0.907396	0		1.44306	0.0149834	0.320083	0		1.28366	0.0292844	0.643107	0		1.548	0.153176	0.999864	0
5730480H06Rik	-0.127616	0.453133	0.985514	0		-0.00729454	0.965685	0.999346	0		0.164705	0.290963	0.491891	0		0.0492235	0.761724	0.975765	0		0.0231204	0.886701	0.999187	0		0.186261	0.254522	0.589763	0		-0.00624504	0.969297	0.99125	0		0.0106138	0.947845	0.991724	0		-0.0835376	0.607193	0.953208	0		0.253593	0.405341	0.999864	0
Rpsa-ps11	-0.048061	0.674868	0.999952	0		0.064708	0.572544	0.965647	0		0.0526818	0.615059	0.767479	0		-0.268824	0.0175286	0.436877	0		0.023349	0.831227	0.999187	0		-0.115504	0.294662	0.629706	0		-0.0597647	0.585931	0.861806	0		-0.032744	0.765085	0.953737	0		-0.227867	0.0422111	0.689779	0		-0.0765005	0.70911	0.999864	0
Mylpf	-0.013355	0.954538	0.999952	0		0.0853318	0.715866	0.983838	0		-0.0633563	0.767409	0.868919	0		0.129308	0.564781	0.946682	0		-0.0729149	0.745119	0.999187	0		-0.263505	0.243472	0.579196	0		-0.0809019	0.718368	0.915534	0		0.327189	0.149237	0.641112	0		0.00636933	0.977332	0.997145	0		-0.282913	0.501033	0.999864	0
Gm45499	-0.00629809	0.931565	0.999952	0		0.0177156	0.809179	0.993792	0		-0.00907964	0.892258	0.941596	0		-0.130284	0.0685578	0.649584	0		-0.0141645	0.840076	0.999187	0		-0.0977691	0.168188	0.488832	0		0.0211318	0.763437	0.930013	0		0.0547798	0.436628	0.846191	0		0.0171906	0.806549	0.981413	0		-0.00786413	0.952236	0.999864	0
Ppp3r1	-0.198181	0.107505	0.794769	0		0.0519287	0.668919	0.976864	0		0.0849624	0.445009	0.636065	0		-0.186126	0.113985	0.725742	0		-0.290608	0.0155233	0.36905	0		0.0688558	0.553854	0.81599	0		-0.324031	0.00741732	0.0764108	0		0.170214	0.147405	0.638864	0		-0.182612	0.120779	0.767502	0		0.261314	0.232675	0.999864	0
Slc38a9	-0.0978	0.530708	0.996241	0		0.0776505	0.61836	0.971488	0		0.151289	0.290658	0.4915	0		0.0780138	0.600993	0.954921	0		-0.101374	0.49724	0.975528	0		-0.0370285	0.803728	0.936097	0		0.0612345	0.681265	0.902895	0		-0.0227613	0.878554	0.9793	0		0.00514412	0.972448	0.996385	0		0.168245	0.546809	0.999864	0
Olfr1305	-0.693738	0.412231	0.976616	0		0.45735	0.587947	0.969156	0		0.604339	0.434313	0.627316	0		-1.87579	0.0241188	0.482976	0		-2.05018	0.01425	0.357357	0		-0.40015	0.620215	0.851897	0		-0.335997	0.677205	0.901626	0		-0.722148	0.372749	0.811377	0		0.281716	0.726985	0.971843	0		-0.19269	0.898364	0.999864	0
Mxra8	-0.182819	0.697517	0.999952	0		0.0156595	0.973418	0.999346	0		0.931213	0.0347463	0.1374	0		-0.555744	0.22061	0.818357	0		0.599615	0.186931	0.838792	0		-0.675405	0.138208	0.444547	0		0.21962	0.625767	0.881495	0		-0.391944	0.385551	0.819295	0		-0.0133716	0.976279	0.996991	0		-0.492631	0.558964	0.999864	0
Gm13047	-0.364496	0.105832	0.790831	0		-0.267867	0.231361	0.838376	0		-0.418423	0.0440258	0.158738	0		-0.146341	0.491951	0.928561	0		-0.108955	0.608454	0.995465	0		-0.112635	0.596442	0.839815	0		-0.0369564	0.861867	0.960647	0		0.0106255	0.960095	0.992862	0		-0.127369	0.549494	0.941851	0		-0.0235433	0.952746	0.999864	0
Mmd	-0.396436	0.335167	0.955602	0		0.141936	0.728769	0.983838	0		-0.0728002	0.84563	0.916238	0		-0.337773	0.390268	0.899811	0		-0.167515	0.668997	0.999187	0		-0.222327	0.570759	0.825199	0		-1.68172	9.45227e-05	0.00324474	-1		0.369941	0.34716	0.796091	0		-0.744032	0.0627436	0.717031	0		-0.768453	0.297164	0.999864	0
Rpl10l	0.931348	0.0779958	0.738445	0		0.718001	0.171171	0.787252	0		-0.17908	0.706041	0.829744	0		0.430192	0.38845	0.898692	0		-0.00598073	0.990393	0.999326	0		0.641786	0.200541	0.5308	0		-0.0861983	0.862245	0.960831	0		-0.094536	0.849078	0.971949	0		-0.0928175	0.851789	0.985482	0		-0.701782	0.451576	0.999864	0
Bace2	0.289708	0.525297	0.995371	0		0.219291	0.6303	0.972285	0		0.218383	0.600075	0.756895	0		-0.610723	0.165565	0.772871	0		-0.142028	0.744415	0.999187	0		0.0985196	0.821033	0.942841	0		-1.68109	0.000356898	0.00878747	-1		0.415217	0.342848	0.793184	0		-0.390516	0.37203	0.891947	0		-1.07026	0.19337	0.999864	0
Grtp1	-0.271402	0.256517	0.924082	0		-0.129623	0.585743	0.969156	0		-0.0566816	0.794014	0.884946	0		0.33938	0.140166	0.74911	0		-0.00477063	0.983247	0.999326	0		0.0839965	0.711813	0.895918	0		-0.317975	0.166294	0.52065	0		0.262107	0.252211	0.737852	0		-0.246839	0.280494	0.854913	0		-0.18343	0.666398	0.999864	0
Slc26a6	-0.0658987	0.627051	0.999952	0		-0.119866	0.37829	0.917536	0		0.0953917	0.4425	0.633909	0		0.216105	0.100657	0.715121	0		0.191079	0.145282	0.789804	0		0.249412	0.0593921	0.298222	0		-0.0108346	0.93338	0.981974	0		-0.126312	0.332378	0.787837	0		-0.0152534	0.906321	0.990352	0		0.0916296	0.705735	0.999864	0
Klf13	0.0314423	0.843252	0.999952	0		0.0299755	0.850473	0.995561	0		0.194741	0.184587	0.375255	0		-0.0171641	0.910172	0.992013	0		0.239207	0.12095	0.763859	0		-0.0903608	0.553318	0.81599	0		0.0328741	0.828954	0.949802	0		-0.0167878	0.912133	0.986985	0		0.0402	0.791663	0.979124	0		-0.247411	0.38671	0.999864	0
Tead4	-0.0655598	0.91388	0.999952	0		0.583655	0.338259	0.903646	0		0.641822	0.250393	0.449389	0		-0.521202	0.371171	0.893441	0		-0.52657	0.366311	0.941589	0		-0.966506	0.101062	0.387454	0		0.644794	0.269771	0.650673	0		0.717917	0.219958	0.711349	0		0.209626	0.718015	0.970744	0		-0.17652	0.870803	0.999864	0
Oxa1l	0.110347	0.331445	0.955602	0		0.0686088	0.54461	0.962131	0		0.222139	0.0360141	0.140345	0		0.141156	0.196054	0.804368	0		0.151349	0.166273	0.820365	0		0.152318	0.163634	0.482094	0		0.187921	0.0874847	0.370493	0		0.0653188	0.546645	0.889602	0		-0.0888338	0.413152	0.905489	0		0.059486	0.768833	0.999864	0
4930555F03Rik	0.266488	0.377001	0.96919	0		0.30563	0.311645	0.893606	0		0.11742	0.669114	0.804729	0		-0.000233746	0.999351	0.999999	0		-0.13786	0.631854	0.996087	0		0.26262	0.363046	0.686117	0		-0.148551	0.60574	0.870673	0		0.361213	0.212825	0.705768	0		-0.0649856	0.821137	0.983464	0		-0.261824	0.626709	0.999864	0
Zfp423	0.493613	0.0974759	0.772055	0		0.753865	0.0130973	0.375167	0		0.446629	0.100772	0.256695	0		0.155832	0.579244	0.950162	0		0.22355	0.427212	0.958023	0		0.0718929	0.79782	0.933676	0		0.262754	0.351371	0.720031	0		-0.0813711	0.771884	0.955189	0		0.281396	0.318604	0.872515	0		-0.0331181	0.949687	0.999864	0
6530409C15Rik	0.657787	0.0838532	0.749685	0		-0.0395767	0.915704	0.997669	0		0.479691	0.165133	0.349957	0		0.0269111	0.940042	0.993838	0		-0.0349958	0.922082	0.999187	0		0.0882309	0.805275	0.936895	0		0.397186	0.270326	0.651165	0		0.485894	0.179001	0.669496	0		0.106005	0.767122	0.97602	0		0.147723	0.825372	0.999864	0
Arcn1	0.00392367	0.974949	0.999952	0		0.132218	0.293047	0.882381	0		0.205019	0.0778455	0.219381	0		0.158159	0.190267	0.799376	0		0.0221036	0.853362	0.999187	0		0.117184	0.329684	0.660085	0		0.0757382	0.52739	0.829898	0		0.229196	0.0603471	0.488624	0		0.144519	0.230624	0.832581	0		0.225941	0.315261	0.999864	0
Olfr173	-0.693733	0.235577	0.914134	0		-0.586378	0.314919	0.896655	0		-0.31227	0.556607	0.72466	0		0.746519	0.183212	0.792578	0		0.807703	0.150588	0.799161	0		-0.133615	0.809807	0.938748	0		0.142891	0.796892	0.94092	0		0.0521173	0.925185	0.988109	0		-0.450327	0.418934	0.907502	0		-1.10867	0.288853	0.999864	0
Acadvl	-0.17944	0.0636127	0.706199	0		-0.107206	0.261744	0.864572	0		-0.013642	0.874956	0.932582	0		0.0201692	0.824166	0.984437	0		4.89922e-05	0.999569	0.999766	0		0.178981	0.0535745	0.283133	0		-0.137469	0.134801	0.467689	0		0.0145006	0.873066	0.977585	0		-0.167333	0.070391	0.722279	0		0.0925338	0.586365	0.999864	0
Rock1	-0.115766	0.480856	0.989155	0		0.0658839	0.687716	0.981497	0		0.074767	0.617893	0.769246	0		0.0952648	0.544073	0.942037	0		-0.201525	0.202625	0.855404	0		-0.230005	0.147019	0.457885	0		0.293649	0.0660945	0.318704	0		0.0153453	0.921993	0.988109	0		0.165888	0.292831	0.861932	0		0.526376	0.0777987	0.999864	0
Gm4847	0.0258889	0.945261	0.999952	0		0.413154	0.276585	0.874018	0		0.472009	0.175507	0.363631	0		-0.204805	0.571022	0.948101	0		-0.224089	0.535482	0.982294	0		-0.390579	0.28234	0.617661	0		0.0855014	0.812739	0.945003	0		-0.0600445	0.86785	0.977093	0		-0.250022	0.489576	0.924898	0		0.464062	0.492985	0.999864	0
1110038B12Rik	-0.229576	0.0688243	0.720603	0		-0.115487	0.353211	0.907766	0		-0.167035	0.144711	0.321943	0		-0.0293811	0.804161	0.980946	0		-0.140478	0.239359	0.883908	0		-0.101539	0.393286	0.711835	0		0.145624	0.222851	0.59703	0		-0.0733799	0.53647	0.887474	0		-0.0133137	0.910511	0.990352	0		0.0204115	0.926612	0.999864	0
5930430L01Rik	0.0307109	0.936668	0.999952	0		-0.316757	0.414287	0.931896	0		-0.279754	0.430067	0.623872	0		-0.747678	0.0482121	0.597925	0		0.0916937	0.804254	0.999187	0		-0.375899	0.312342	0.644881	0		0.199148	0.590873	0.864182	0		-0.129769	0.725863	0.944434	0		0.262742	0.47873	0.922101	0		0.533749	0.442035	0.999864	0
Eif1-ps3	-0.0250089	0.827114	0.999952	0		0.00751839	0.947636	0.998893	0		0.0316466	0.762415	0.865504	0		-0.10807	0.326537	0.874883	0		0.0681945	0.534492	0.982294	0		0.0112636	0.918108	0.975316	0		0.240365	0.032595	0.205671	0		-0.0214099	0.845075	0.970541	0		0.187016	0.0930179	0.744572	0		0.0656527	0.748839	0.999864	0
B130024G19Rik	-0.134981	0.584293	0.999431	0		-0.27417	0.268974	0.867604	0		-0.190992	0.398103	0.595305	0		-0.132739	0.573969	0.949053	0		-0.0219947	0.925647	0.999187	0		0.165733	0.483144	0.773861	0		-0.172713	0.465015	0.794557	0		-0.0850733	0.718313	0.942709	0		0.215426	0.36295	0.888747	0		-0.248973	0.572982	0.999864	0
Ilrun	0.016127	0.882767	0.999952	0		0.204913	0.0661023	0.613894	0		0.0832876	0.406503	0.60295	0		0.0790959	0.451182	0.918419	0		0.0739672	0.480886	0.973399	0		-0.120564	0.2528	0.588152	0		0.248337	0.0213597	0.157216	0		0.0652415	0.533864	0.886954	0		0.194584	0.0681196	0.719352	0		-0.129422	0.509587	0.999864	0
Gm14486	0.120876	0.650173	0.999952	0		0.285829	0.286113	0.877138	0		0.465128	0.0610256	0.190206	0		0.157284	0.537836	0.940579	0		-0.363659	0.158159	0.809643	0		-0.115016	0.652004	0.86759	0		-0.286512	0.264127	0.645766	0		0.264168	0.302682	0.770727	0		0.201221	0.431221	0.910224	0		-0.184314	0.699188	0.999864	0
Srsf10	0.171776	0.468669	0.987601	0		0.333396	0.163023	0.776732	0		0.50319	0.0237254	0.111405	0		0.00268452	0.990529	0.99839	0		-0.142121	0.530644	0.982294	0		-0.0353999	0.87563	0.960316	0		-0.0819894	0.717148	0.915364	0		-0.0139882	0.95068	0.991724	0		0.0319087	0.887807	0.988009	0		0.368211	0.386187	0.999864	0
Gm2453	0.214647	0.569464	0.999431	0		0.266039	0.481231	0.947629	0		0.237673	0.49111	0.673289	0		-0.0370995	0.918015	0.992679	0		0.110268	0.759758	0.999187	0		-0.216803	0.548305	0.81328	0		0.225861	0.531792	0.831472	0		0.170367	0.636851	0.921285	0		0.738736	0.0452931	0.700232	0		0.764742	0.260237	0.999864	0
Gm6627	-0.187325	0.623572	0.999952	0		0.0169081	0.964617	0.999346	0		0.649975	0.0672628	0.201079	0		-0.214213	0.557759	0.944912	0		0.203447	0.57765	0.989448	0		-0.1745	0.632778	0.857626	0		0.203445	0.577654	0.857381	0		0.171048	0.639505	0.922616	0		0.187636	0.607474	0.953208	0		0.329431	0.629695	0.999864	0
Luc7l2	-0.0860569	0.372902	0.966545	0		-0.12591	0.194618	0.811048	0		-0.169058	0.0594432	0.187335	0		-0.0669458	0.468142	0.921386	0		0.108169	0.243358	0.884044	0		0.00423524	0.963281	0.989866	0		0.0292712	0.750489	0.926808	0		-0.0648146	0.482341	0.864427	0		0.0580412	0.529038	0.937338	0		0.081956	0.634381	0.999864	0
Cryba1	-0.00347335	0.981504	0.999952	0		-0.0538688	0.719372	0.983838	0		-0.247058	0.0764128	0.216771	0		-0.0891673	0.534858	0.940251	0		-0.174324	0.227871	0.877183	0		0.179316	0.215051	0.548104	0		0.0184019	0.897872	0.970995	0		-0.0112736	0.937322	0.990275	0		-0.0190423	0.89434	0.989284	0		-0.236172	0.380653	0.999864	0
Sox5it	-1.11939	0.0771813	0.736856	0		-0.825803	0.188679	0.807717	0		-0.988256	0.0874242	0.235205	0		-0.411949	0.490009	0.928277	0		-0.307036	0.606464	0.994968	0		-0.347035	0.560576	0.81941	0		0.556355	0.352288	0.720917	0		0.888982	0.140233	0.628594	0		0.518289	0.385891	0.899138	0		0.29643	0.790133	0.999864	0
Mtcl1	0.278218	0.490588	0.99159	0		0.145743	0.717471	0.983838	0		0.300749	0.415381	0.611461	0		-0.182975	0.635156	0.961056	0		-0.182783	0.635511	0.996087	0		-0.177768	0.644789	0.863769	0		0.154977	0.687665	0.905742	0		0.606803	0.120252	0.59861	0		-0.0990557	0.7971	0.980257	0		-0.134265	0.852203	0.999864	0
Gm6458	-0.160501	0.255691	0.924082	0		-0.00845441	0.951903	0.999346	0		-0.0722279	0.57357	0.736556	0		0.0214175	0.873145	0.988131	0		0.0812581	0.545453	0.984508	0		-0.137147	0.309389	0.641294	0		-0.133087	0.323762	0.697227	0		0.0854745	0.524896	0.884632	0		0.181447	0.180579	0.801074	0		0.241702	0.33796	0.999864	0
Fam83f	0.224314	0.577191	0.999431	0		-0.0948487	0.813358	0.994097	0		-1.27784	0.00111979	0.0252675	0		-0.77097	0.0500629	0.601544	0		0.652396	0.0951361	0.710624	0		-1.54977	0.000214703	0.0133301	-1		0.368373	0.340454	0.71191	0		-0.319788	0.407294	0.832211	0		0.561302	0.149266	0.788421	0		-0.467111	0.51695	0.999864	0
F13b	0.153416	0.901202	0.999952	0		0.396945	0.748184	0.985314	0		0.046056	0.967472	0.98321	0		0.0709622	0.952145	0.993838	0		-0.398481	0.73629	0.999187	0		-0.459931	0.697561	0.888868	0		0.74768	0.528175	0.830384	0		0.531719	0.653336	0.92592	0		0.577946	0.6255	0.955468	0		2.96089	0.185436	0.999864	0
1700034H15Rik	0.0652342	0.869357	0.999952	0		-0.273151	0.492151	0.947629	0		-0.760931	0.0405772	0.151018	0		-0.0382753	0.919662	0.992804	0		0.913513	0.0197658	0.401625	0		0.0292499	0.938561	0.982748	0		0.253609	0.505039	0.819069	0		0.0352328	0.926028	0.988109	0		0.219139	0.564371	0.945107	0		-0.192126	0.786764	0.999864	0
Nxph1	0.610412	0.236533	0.914901	0		0.634821	0.218613	0.829837	0		0.186146	0.690771	0.819835	0		0.171629	0.726038	0.97362	0		-0.0458262	0.92541	0.999187	0		0.136597	0.780282	0.925022	0		0.0768134	0.875314	0.966166	0		0.0596385	0.90303	0.984112	0		-0.0974794	0.842176	0.984753	0		-0.758147	0.409549	0.999864	0
Ebna1bp2	-0.129343	0.26289	0.927741	0		-1.87196e-05	0.99987	0.999969	0		0.196162	0.0664778	0.199771	0		0.137521	0.214269	0.815483	0		0.0886716	0.420874	0.956862	0		0.155756	0.160578	0.477805	0		-0.0662416	0.546984	0.841281	0		0.0925456	0.401024	0.828064	0		-0.0688726	0.531248	0.938162	0		0.222404	0.281948	0.999864	0
Cabyr	-0.233807	0.349737	0.957679	0		-0.0202414	0.935156	0.998893	0		0.187961	0.410264	0.606561	0		0.191131	0.423754	0.908283	0		-0.0350366	0.883008	0.999187	0		0.279161	0.244605	0.580724	0		-0.393475	0.103571	0.403925	0		0.112839	0.635937	0.92127	0		-0.375712	0.119626	0.766578	0		-0.729641	0.106556	0.999864	0
Herc6	0.146508	0.411367	0.976273	0		0.040764	0.818567	0.994246	0		0.18193	0.265915	0.465466	0		0.268187	0.11977	0.731388	0		0.0452556	0.790158	0.999187	0		-0.00438171	0.979437	0.993964	0		0.0539831	0.750963	0.927113	0		-0.17454	0.307448	0.774302	0		-0.119983	0.481565	0.922834	0		0.050351	0.874224	0.999864	0
Abca17	0.0158809	0.923966	0.999952	0		-0.0284264	0.86437	0.996813	0		-0.189464	0.216842	0.413107	0		0.0218526	0.890846	0.989713	0		-0.231372	0.151	0.799326	0		-0.411531	0.0126641	0.134646	0		0.12786	0.423655	0.770546	0		-0.438473	0.00818854	0.282972	0		-0.215154	0.181071	0.801344	0		-0.549785	0.0701274	0.999864	0
Gm9372	-0.353798	0.034166	0.59505	0		-0.352765	0.0346669	0.514657	0		-0.0615297	0.679437	0.81213	0		0.0291133	0.851741	0.98659	0		-0.499393	0.00237892	0.167938	0		-0.0765436	0.623565	0.853811	0		-0.287919	0.0696895	0.328692	0		0.111712	0.474491	0.861877	0		-0.351321	0.0282484	0.633506	0		0.0225302	0.938366	0.999864	0
Tmprss11d	0.134769	0.837353	0.999952	0		-0.322141	0.624055	0.972285	0		-0.135732	0.82105	0.902527	0		-0.094654	0.880222	0.988965	0		0.359692	0.567594	0.987757	0		-0.340784	0.588055	0.835461	0		0.582259	0.356304	0.723616	0		1.02544	0.107852	0.582353	0		0.157006	0.802671	0.981413	0		0.368237	0.754119	0.999864	0
Purg	0.027409	0.875185	0.999952	0		0.200485	0.254059	0.858618	0		0.349612	0.0327307	0.133209	0		0.158834	0.343895	0.882873	0		0.426478	0.0136658	0.348859	0		0.303042	0.074719	0.332605	0		0.282527	0.0958294	0.389664	0		0.187039	0.265974	0.747959	0		0.113535	0.497608	0.92732	0		0.320929	0.307081	0.999864	0
Zswim2	0.600269	0.138251	0.825974	0		0.374712	0.351102	0.907766	0		-0.300929	0.412066	0.608215	0		-0.24899	0.516223	0.935222	0		0.206726	0.589618	0.992328	0		-0.0242507	0.949465	0.985722	0		0.064757	0.865625	0.962826	0		0.287323	0.454145	0.854242	0		0.386684	0.315007	0.870122	0		-0.0382893	0.957342	0.999864	0
Calml3	0.371527	0.43541	0.980449	0		0.148628	0.754284	0.986374	0		-0.0101199	0.981386	0.990006	0		-0.914029	0.0493531	0.601544	0		-0.567677	0.215571	0.865862	0		-0.423933	0.353084	0.68011	0		-1.67981	0.000589964	0.0127063	-1		0.0363435	0.936215	0.989799	0		-0.464446	0.309483	0.867436	0		-0.924168	0.280112	0.999864	0
Dcakd	-0.068825	0.714366	0.999952	0		0.0457994	0.807496	0.993531	0		-0.132465	0.442065	0.633672	0		-0.171042	0.343952	0.882873	0		-0.131726	0.465168	0.968136	0		-0.261054	0.151355	0.465162	0		0.0220793	0.902277	0.972054	0		-0.0147291	0.934715	0.989525	0		-0.0111623	0.9505	0.995649	0		0.0648757	0.847099	0.999864	0
Gm11528	0.303109	0.0925139	0.766157	0		-0.0905241	0.610104	0.970439	0		-0.0276458	0.864527	0.926819	0		0.0534489	0.752815	0.974329	0		-0.0621759	0.714158	0.999187	0		-0.0621234	0.714388	0.897455	0		0.281636	0.10205	0.400819	0		-0.00710218	0.966602	0.993994	0		0.385185	0.0272671	0.633506	0		-0.000844234	0.997877	0.999864	0
Ttc13	-0.150572	0.183949	0.877447	0		-0.252045	0.028848	0.482722	0		-0.0125024	0.902952	0.947857	0		0.0651878	0.54451	0.942037	0		-0.10853	0.3148	0.924315	0		0.0891356	0.408166	0.720486	0		-0.311797	0.00548377	0.0614549	0		-0.018917	0.860138	0.975851	0		-0.203382	0.0632644	0.717031	0		0.223793	0.268477	0.999864	0
Fam160b1	0.112101	0.296814	0.946817	0		0.189987	0.080439	0.639958	0		0.0303596	0.755869	0.861232	0		-0.0827487	0.419765	0.906185	0		0.0347658	0.733839	0.999187	0		0.0587388	0.566114	0.822732	0		-0.124087	0.228459	0.603742	0		-0.068228	0.505385	0.87523	0		0.0667555	0.514571	0.93332	0		0.0152528	0.936405	0.999864	0
Zmym1	-0.192917	0.133657	0.816471	0		-0.36106	0.00645818	0.296129	0		-0.161156	0.169528	0.35527	0		-0.0893001	0.463719	0.920202	0		-0.135832	0.26696	0.899477	0		-0.141946	0.246328	0.582203	0		-0.250094	0.0443387	0.24924	0		-0.131875	0.280948	0.758144	0		-0.15287	0.212394	0.82354	0		0.102154	0.653501	0.999864	0
Olfr513	0.40953	0.152913	0.845149	0		0.0397666	0.88833	0.997122	0		0.303051	0.245281	0.44345	0		-0.0528351	0.845435	0.98659	0		0.068065	0.801734	0.999187	0		0.358475	0.190213	0.51784	0		0.232339	0.393179	0.749822	0		0.586807	0.0348143	0.412479	0		0.520342	0.0599094	0.710996	0		0.162288	0.749005	0.999864	0
Ephx3	0.329111	0.453921	0.985951	0		-0.223553	0.610309	0.970439	0		-1.36305	0.00139568	0.0272174	0		-0.819157	0.0559717	0.618034	0		0.643308	0.130119	0.776697	0		-1.54029	0.000633064	0.0258311	-1		0.356119	0.397527	0.752006	0		-0.35665	0.396829	0.825585	0		0.621397	0.143351	0.784881	0		-0.398145	0.612142	0.999864	0
Rbm8a	-0.173043	0.198589	0.890905	0		-0.136833	0.307653	0.890735	0		0.104535	0.392967	0.590955	0		0.0426432	0.73836	0.974329	0		-0.0658547	0.606283	0.994968	0		-0.0895688	0.483882	0.774242	0		0.134327	0.295444	0.675183	0		0.209173	0.106303	0.579676	0		-0.00868008	0.945759	0.99515	0		0.249483	0.298909	0.999864	0
Gm6184	0.147338	0.894325	0.999952	0		-0.201377	0.855946	0.995561	0		0.0131791	0.989627	0.994981	0		0.106257	0.920252	0.992804	0		-0.0541778	0.959286	0.999187	0		-0.269725	0.799454	0.93419	0		0.0363107	0.972706	0.991686	0		2.72355	0.0134603	0.311262	0		0.578601	0.586296	0.948359	0		1.72064	0.388307	0.999864	0
Tmf1	-0.183735	0.212408	0.898697	0		-0.0173612	0.905374	0.997361	0		0.190425	0.1584	0.340739	0		-0.0762048	0.58616	0.953055	0		-0.188383	0.182088	0.835219	0		0.0138211	0.921217	0.976611	0		0.10633	0.448205	0.784555	0		-0.137428	0.328041	0.785755	0		-0.0734045	0.599953	0.952498	0		0.198015	0.450273	0.999864	0
Plxna4	-0.261468	0.556976	0.999431	0		0.086678	0.845337	0.995561	0		0.231767	0.568884	0.733265	0		-0.0550444	0.896982	0.990094	0		-0.184964	0.663842	0.999187	0		-0.159146	0.708359	0.8944	0		-1.67792	0.000279076	0.00736731	-1		0.469059	0.273356	0.752419	0		-0.895065	0.0401926	0.685763	0		-1.37733	0.0888652	0.999864	0
Tub	-0.10595	0.50202	0.993394	0		-0.0047454	0.975951	0.999346	0		-0.194089	0.181797	0.371726	0		-0.00434504	0.976988	0.997033	0		0.0942394	0.532479	0.982294	0		-0.208121	0.171667	0.493475	0		0.163966	0.279598	0.660682	0		-0.00574556	0.969574	0.994141	0		0.139021	0.358381	0.886958	0		-0.0873589	0.756695	0.999864	0
Pask	0.680432	0.0288842	0.561762	0		0.304367	0.317768	0.897851	0		0.634781	0.0258886	0.116976	0		0.329566	0.259027	0.839722	0		0.124304	0.668364	0.999187	0		0.530725	0.0723087	0.327765	0		0.28018	0.336305	0.708462	0		0.133426	0.645689	0.924167	0		-0.270518	0.353061	0.883135	0		-0.00390667	0.994252	0.999864	0
Abca5	0.377003	0.391206	0.971802	0		0.480917	0.275314	0.873386	0		0.674767	0.0969882	0.251061	0		-0.451401	0.284464	0.853075	0		-0.460194	0.275311	0.904038	0		-0.411982	0.328104	0.658481	0		-0.321233	0.444771	0.78299	0		0.0247187	0.952954	0.991749	0		0.254865	0.543828	0.940701	0		0.913402	0.247517	0.999864	0
Lrif1	0.0173135	0.907029	0.999952	0		0.0269911	0.855546	0.995561	0		0.0573865	0.672198	0.80651	0		0.0110296	0.938024	0.993838	0		-0.271041	0.0611401	0.611583	0		-0.0194968	0.890688	0.965512	0		-0.139592	0.327732	0.701158	0		-0.000689232	0.996123	0.999393	0		-0.12795	0.369264	0.891947	0		0.330645	0.216802	0.999864	0
Cd9	-0.0892312	0.82472	0.999952	0		0.37938	0.348813	0.907766	0		0.223316	0.544989	0.716086	0		-0.181715	0.63775	0.96118	0		-0.11946	0.756733	0.999187	0		-0.197248	0.609371	0.846696	0		-1.66642	8.68531e-05	0.0030385	-1		0.226705	0.557216	0.89325	0		-0.715064	0.0690542	0.721997	0		-0.519649	0.472492	0.999864	0
9430002A10Rik	0.216098	0.37597	0.969022	0		0.109199	0.653516	0.974653	0		0.702531	0.00268765	0.0371579	0		0.014465	0.950396	0.993838	0		0.00181848	0.99376	0.999326	0		0.0219846	0.924675	0.977669	0		-0.0827253	0.722195	0.916763	0		0.314107	0.181197	0.670765	0		-0.0438593	0.850413	0.985048	0		0.597803	0.173918	0.999864	0
Olfr32	0.219591	0.619207	0.999952	0		0.529806	0.233659	0.840536	0		0.563701	0.166812	0.352017	0		0.330566	0.435273	0.914088	0		0.830939	0.0540667	0.585571	0		0.848913	0.0492765	0.272618	0		-0.629927	0.14064	0.478698	0		0.565708	0.184721	0.674295	0		-0.18188	0.666965	0.963048	0		0.324137	0.681835	0.999864	0
Timm10b	-0.0302833	0.780393	0.999952	0		-0.128428	0.240564	0.848125	0		0.0220673	0.824061	0.904406	0		0.111906	0.284581	0.853149	0		0.198739	0.0608558	0.611521	0		0.331667	0.00247573	0.054015	0		0.292295	0.00699779	0.0733547	0		-0.0814586	0.434602	0.845172	0		0.00502421	0.961429	0.995649	0		0.311381	0.114287	0.999864	0
Angel1	-0.0521147	0.658114	0.999952	0		-0.0393736	0.738008	0.98388	0		0.173191	0.112375	0.274771	0		0.0766423	0.497098	0.929795	0		-0.0746235	0.508441	0.978612	0		0.133716	0.238622	0.57459	0		-0.219092	0.0566613	0.290691	0		-0.0107649	0.923817	0.988109	0		-0.149557	0.188361	0.805112	0		0.107519	0.610195	0.999864	0
Oxnad1	0.105176	0.56371	0.999431	0		-0.098515	0.588574	0.969156	0		0.20068	0.231047	0.427772	0		-0.16984	0.331608	0.878408	0		-0.110758	0.525355	0.981175	0		-0.0196854	0.909924	0.972378	0		-0.240135	0.172116	0.530082	0		0.0825369	0.635663	0.92127	0		-0.0379554	0.82736	0.983464	0		0.233194	0.475033	0.999864	0
Enpp3	0.442118	0.328823	0.955602	0		0.161084	0.720689	0.983838	0		0.474845	0.252195	0.45147	0		-0.834472	0.0579954	0.624538	0		-0.0515286	0.904797	0.999187	0		0.0823694	0.848398	0.953239	0		-1.6603	0.000362466	0.00889191	-1		-0.0635194	0.882793	0.979997	0		-0.365359	0.398384	0.901809	0		-1.31561	0.107982	0.999864	0
Gm50041	-0.046087	0.748993	0.999952	0		-0.112449	0.436311	0.936475	0		0.020143	0.878336	0.934649	0		0.0448378	0.744948	0.974329	0		-0.020041	0.884338	0.999187	0		0.347621	0.0147672	0.146477	0		-0.177084	0.202799	0.572096	0		0.223356	0.110091	0.584633	0		-0.134702	0.330762	0.874045	0		0.150095	0.561034	0.999864	0
Stfa1	0.543116	0.0999462	0.777216	0		0.306322	0.348191	0.907766	0		-0.188362	0.526754	0.702432	0		-1.10778	0.000866031	0.110123	-1		-0.878437	0.00685573	0.274648	0		-0.711202	0.0263448	0.198439	0		-0.824612	0.0107519	0.0988018	0		-0.179995	0.563302	0.89478	0		-0.223264	0.473923	0.921372	0		-0.928188	0.115786	0.999864	0
Cysltr1	0.510663	0.0499086	0.669012	0		0.506478	0.0517319	0.572599	0		0.506205	0.0341233	0.135845	0		0.449752	0.0702028	0.655313	0		0.226663	0.354777	0.938498	0		-0.0687176	0.778098	0.924406	0		0.300835	0.221085	0.595233	0		-0.0276636	0.909644	0.986633	0		-0.0692578	0.776401	0.977574	0		-0.178067	0.69642	0.999864	0
Efna2	-0.180531	0.495823	0.992845	0		-0.217951	0.411501	0.931131	0		0.330567	0.175807	0.363954	0		0.0146182	0.953919	0.994228	0		-0.152634	0.547096	0.984536	0		0.692018	0.00859006	0.109435	0		-0.118481	0.639944	0.887045	0		0.498623	0.0537116	0.473679	0		0.00472831	0.985087	0.998439	0		0.0757674	0.872823	0.999864	0
Rabif	0.204767	0.0699323	0.72476	0		0.0321377	0.772008	0.988867	0		0.13939	0.173488	0.360899	0		0.10505	0.324747	0.873623	0		0.119487	0.263454	0.899346	0		0.106226	0.31942	0.64998	0		-0.137513	0.199136	0.567397	0		-0.0803803	0.450114	0.852092	0		-0.0194994	0.85419	0.986203	0		-0.170962	0.39101	0.999864	0
Zfp455	-0.0359298	0.867326	0.999952	0		-0.0927677	0.666517	0.976864	0		0.310134	0.11969	0.28605	0		0.463887	0.0283462	0.510815	0		0.0753932	0.714287	0.999187	0		0.529993	0.0129584	0.135766	0		0.562148	0.00867424	0.085076	0		0.231895	0.263203	0.746831	0		-0.0317213	0.877504	0.986937	0		0.201932	0.600476	0.999864	0
Foxq1	0.04444	0.883941	0.999952	0		0.212402	0.486528	0.947629	0		0.237733	0.394792	0.592753	0		-0.160531	0.582205	0.951911	0		-0.148847	0.609877	0.995468	0		-0.557349	0.0607938	0.301734	0		-0.178317	0.541282	0.836799	0		-0.245852	0.400559	0.827953	0		-0.127855	0.661053	0.961662	0		-0.0765889	0.88824	0.999864	0
Tyk2	0.0718031	0.701475	0.999952	0		0.247406	0.190551	0.808763	0		0.264714	0.126789	0.296327	0		0.289611	0.111021	0.725742	0		0.384207	0.0364646	0.497083	0		0.343544	0.0601721	0.300352	0		-0.226089	0.210893	0.582656	0		0.25687	0.156249	0.649247	0		0.0467412	0.794177	0.979201	0		0.0143817	0.965762	0.999864	0
Cacna1a	-0.069006	0.725092	0.999952	0		0.10397	0.596551	0.969156	0		0.183067	0.309901	0.511947	0		-0.281125	0.139019	0.748988	0		-0.417953	0.0301838	0.459287	0		-0.274694	0.14806	0.459139	0		-0.158929	0.398925	0.753363	0		0.00357287	0.984808	0.997179	0		-0.10434	0.578836	0.947308	0		0.170108	0.628432	0.999864	0
Scarf1	-0.456203	0.546635	0.999431	0		-0.21442	0.77656	0.989786	0		-0.505879	0.465007	0.652489	0		-2.17874	0.00412394	0.243276	0		-2.21558	0.0035859	0.20551	0		-2.25301	0.0031074	0.0618896	0		-0.9298	0.20256	0.571977	0		-1.32462	0.0721918	0.521227	0		-1.11783	0.127128	0.771162	0		-0.860438	0.525463	0.999864	0
Tnfrsf14	-0.320648	0.0228442	0.516912	0		-0.18437	0.181937	0.799723	0		-0.304975	0.0181297	0.0965278	0		0.0377245	0.773174	0.977063	0		0.100325	0.444685	0.959673	0		0.0680695	0.603403	0.843888	0		0.133271	0.311192	0.687241	0		0.00468118	0.971456	0.994652	0		0.0196162	0.880824	0.986937	0		-0.0638393	0.794296	0.999864	0
Sec31a	0.161022	0.224705	0.90656	0		0.168628	0.203932	0.817409	0		0.292356	0.0185024	0.0976838	0		0.294773	0.0230037	0.478318	0		0.363071	0.00577868	0.257747	0		0.381309	0.00389531	0.0702229	0		-0.0415056	0.741681	0.923932	0		0.0884995	0.483118	0.864558	0		-0.0392004	0.755541	0.97602	0		-0.0510178	0.828481	0.999864	0
Gm7105	0.204378	0.374836	0.968554	0		-0.110385	0.630618	0.972285	0		-0.119551	0.569018	0.733366	0		0.0243136	0.911756	0.992257	0		-0.437281	0.051197	0.574069	0		0.120031	0.584921	0.833896	0		-0.655177	0.00439716	0.0529027	0		0.0695531	0.751342	0.950846	0		-0.341397	0.124746	0.771162	0		-0.256958	0.532173	0.999864	0
Mapk4	0.149976	0.752653	0.999952	0		0.768551	0.111468	0.709731	0		0.0914766	0.833371	0.909362	0		-0.717179	0.120362	0.731571	0		-0.0237529	0.958378	0.999187	0		-0.754068	0.102946	0.390564	0		-0.0718587	0.874562	0.965942	0		-0.280554	0.53852	0.887474	0		-0.168053	0.712165	0.969736	0		-0.0276582	0.974087	0.999864	0
Pik3c2g	0.0740713	0.730519	0.999952	0		0.322392	0.138523	0.75023	0		-0.120058	0.541905	0.714021	0		-0.0357762	0.861911	0.986925	0		0.160227	0.437478	0.958182	0		0.163402	0.428517	0.734637	0		0.0936501	0.64921	0.890522	0		-0.0292887	0.886758	0.980388	0		0.0499758	0.808052	0.981413	0		-0.519784	0.181151	0.999864	0
C330007P06Rik	0.058742	0.596389	0.999746	0		0.102727	0.355949	0.908965	0		0.244979	0.0190512	0.0991704	0		-0.0807988	0.447274	0.917608	0		-0.181023	0.0928231	0.70739	0		0.0776978	0.46479	0.761315	0		-0.0420942	0.691455	0.906828	0		-0.126406	0.236684	0.725121	0		-0.153796	0.151496	0.788908	0		-0.147032	0.459699	0.999864	0
Olfr525	0.441844	0.185156	0.877447	0		0.0757495	0.818555	0.994246	0		-0.242663	0.42293	0.617392	0		-0.031459	0.920672	0.992804	0		-0.263817	0.405477	0.95373	0		-0.447931	0.160886	0.477805	0		-0.0634144	0.840925	0.953984	0		-0.0353575	0.910881	0.986698	0		-0.377979	0.235248	0.83452	0		-0.768955	0.197454	0.999864	0
Gm38197	0.0739781	0.743398	0.999952	0		0.245483	0.280284	0.874018	0		0.19033	0.358822	0.560738	0		-0.170138	0.432757	0.912701	0		-0.283396	0.194062	0.843928	0		0.099654	0.645117	0.863974	0		-0.216363	0.319509	0.693488	0		0.250195	0.25058	0.735955	0		-0.0391284	0.856351	0.986259	0		-0.0717495	0.859172	0.999864	0
Gm10750	0.303764	0.420306	0.976903	0		-0.145874	0.697877	0.98244	0		-1.2188	0.000910989	0.023435	-1		-0.881545	0.0177744	0.437973	0		0.374573	0.300286	0.915236	0		-1.52611	0.000110054	0.00838581	-1		0.185065	0.607042	0.87105	0		-0.310319	0.389849	0.821739	0		0.456988	0.207759	0.81911	0		-0.293069	0.663171	0.999864	0
Mrpl20	-0.0604537	0.779193	0.999952	0		-0.0758898	0.724937	0.983838	0		0.307798	0.123242	0.291418	0		0.134973	0.513846	0.935056	0		0.0573064	0.781207	0.999187	0		-0.263409	0.205692	0.536528	0		-0.022577	0.912834	0.975694	0		-0.525102	0.0139587	0.314087	0		-0.215334	0.299423	0.862536	0		-0.503691	0.196024	0.999864	0
Pigb	-0.000771525	0.997892	0.999952	0		-0.179927	0.538591	0.961329	0		0.349215	0.194935	0.38738	0		0.248117	0.37662	0.895927	0		0.0695477	0.803474	0.999187	0		0.0189205	0.946006	0.984576	0		0.368597	0.191392	0.556876	0		0.3062	0.276339	0.754975	0		0.333943	0.23574	0.83452	0		0.407526	0.437149	0.999864	0
Gm833	0.148232	0.319205	0.955439	0		0.181102	0.224897	0.833555	0		-0.0499279	0.712203	0.833903	0		-0.0627482	0.658004	0.963206	0		-0.167796	0.239716	0.883908	0		-0.34312	0.0189172	0.16683	0		0.102805	0.469129	0.796824	0		-7.10141e-05	0.9996	0.999847	0		0.111308	0.433414	0.911153	0		-0.370975	0.166023	0.999864	0
Gm9785	0.151258	0.664153	0.999952	0		-0.0678625	0.845412	0.995561	0		-1.07573	0.0014823	0.0278673	0		-0.516985	0.125851	0.739116	0		0.26658	0.425151	0.956864	0		-0.856547	0.0132287	0.137382	0		0.157628	0.636393	0.885522	0		-0.0236111	0.943472	0.991031	0		0.47946	0.154928	0.790047	0		-0.340383	0.585461	0.999864	0
Rsf1	0.0251604	0.88509	0.999952	0		0.0824968	0.635996	0.97291	0		0.181832	0.256605	0.45636	0		0.140747	0.400055	0.900944	0		-0.184299	0.271875	0.903221	0		0.0316653	0.849263	0.953442	0		-0.296322	0.0804919	0.353749	0		0.202996	0.226871	0.716168	0		-0.206848	0.218323	0.827645	0		-0.096071	0.757993	0.999864	0
Polr1a	-0.0621123	0.556875	0.999431	0		0.128935	0.225636	0.835275	0		0.185572	0.0594077	0.187252	0		0.0058935	0.953455	0.994179	0		-0.127685	0.210122	0.863586	0		0.159319	0.119698	0.41912	0		-0.203181	0.0490924	0.264739	0		0.0742686	0.463378	0.858552	0		-0.180588	0.078921	0.736881	0		0.0327343	0.862443	0.999864	0
Calcoco2	-0.30271	0.281872	0.938379	0		-0.244481	0.383687	0.919452	0		0.000208334	0.999349	0.999747	0		-0.23376	0.384058	0.898469	0		0.0988848	0.711733	0.999187	0		0.0409304	0.878355	0.961185	0		-0.19106	0.476177	0.801508	0		0.00841883	0.974882	0.995593	0		-0.190845	0.47667	0.922028	0		-0.482446	0.337382	0.999864	0
Grpel1	0.125932	0.281352	0.938275	0		0.0439978	0.704994	0.98247	0		0.271249	0.0136212	0.0824818	0		0.0862484	0.439202	0.91523	0		-0.0255192	0.818407	0.999187	0		0.17276	0.12507	0.42592	0		-0.213385	0.0599015	0.30004	0		0.0650527	0.559016	0.893674	0		-0.0927392	0.405798	0.903882	0		0.0286291	0.890473	0.999864	0
Pcbp2	-0.197238	0.0473075	0.659057	0		-0.07001	0.472681	0.945084	0		-0.092773	0.299349	0.500845	0		-0.0360352	0.69869	0.969328	0		-0.14642	0.120548	0.763763	0		0.191855	0.043923	0.257691	0		-0.1162	0.215599	0.588987	0		-0.0428397	0.645501	0.924096	0		-0.196879	0.0389118	0.683028	0		0.00883665	0.9595	0.999864	0
Lncppara	0.10826	0.540489	0.998011	0		-0.0277675	0.875004	0.996813	0		-0.419665	0.0121323	0.077093	0		-0.330967	0.0550545	0.616856	0		0.00610426	0.971168	0.999187	0		-0.542568	0.00233874	0.0528093	0		0.0731525	0.66525	0.898305	0		-0.0663875	0.694513	0.93688	0		0.216567	0.203924	0.81521	0		-0.180998	0.567475	0.999864	0
Olfr354	-0.785675	0.368074	0.964846	0		0.814169	0.35113	0.907766	0		0.853421	0.285692	0.486125	0		-0.65706	0.430967	0.911697	0		-0.879248	0.293349	0.912574	0		-1.01433	0.226416	0.561463	0		-0.234236	0.778206	0.935319	0		0.219908	0.791438	0.959937	0		-0.0915486	0.912309	0.991011	0		-0.136624	0.929995	0.999864	0
Ttc5	-0.0919006	0.627942	0.999952	0		0.172693	0.364093	0.91394	0		0.194155	0.265382	0.465019	0		0.0451246	0.80342	0.980946	0		-0.102003	0.574209	0.988294	0		0.0696943	0.70078	0.890686	0		-0.183827	0.313214	0.687891	0		0.0985269	0.58728	0.904988	0		-0.0965594	0.594741	0.950789	0		0.24319	0.474472	0.999864	0
Cyp27a1	0.269045	0.226693	0.907854	0		0.30324	0.173977	0.789203	0		0.38996	0.0582617	0.18491	0		0.371778	0.0835651	0.68113	0		0.316757	0.13857	0.785596	0		-0.0292354	0.889903	0.965458	0		0.271095	0.203427	0.572655	0		-0.312534	0.143777	0.634537	0		0.164308	0.438113	0.912672	0		0.174383	0.659282	0.999864	0
Vmn1r82	0.243118	0.497189	0.992845	0		0.259403	0.468985	0.944024	0		-0.0413559	0.899191	0.945439	0		-0.323879	0.345756	0.883941	0		-0.464912	0.178232	0.829445	0		-0.592346	0.0883094	0.362833	0		0.349173	0.309796	0.686176	0		0.165917	0.627798	0.919326	0		1.13382	0.00173397	0.383077	0		1.3343	0.041618	0.999864	0
Slc6a20a	0.00541593	0.977792	0.999952	0		0.00692816	0.971594	0.999346	0		-0.363238	0.0459744	0.162306	0		-1.03462	1.4025e-06	0.0011285	-1		0.135606	0.467742	0.969146	0		-1.75688	3.73285e-12	1.87725e-08	-1		0.105982	0.5699	0.853365	0		0.0285225	0.878253	0.979213	0		0.0577883	0.756387	0.97602	0		-0.00804735	0.981567	0.999864	0
Rasa1	0.174868	0.258774	0.925654	0		0.30198	0.0544789	0.580654	0		0.235668	0.0986806	0.25364	0		0.0401555	0.784945	0.978397	0		-0.157043	0.288793	0.910532	0		0.225014	0.131095	0.435128	0		-0.453701	0.00335134	0.0436902	0		0.0443301	0.763245	0.952986	0		-0.265386	0.0764224	0.731136	0		0.0285117	0.917484	0.999864	0
Tnr	0.487715	0.469123	0.987601	0		0.71636	0.289393	0.879991	0		0.283742	0.644327	0.788805	0		0.945789	0.146208	0.753554	0		-0.053821	0.933261	0.999187	0		-0.0407434	0.949451	0.985722	0		0.400877	0.533728	0.832285	0		0.0690649	0.914425	0.987245	0		-0.0905528	0.88796	0.988009	0		-0.454893	0.705413	0.999864	0
Muc3a	0.00365459	0.985329	0.999952	0		-0.233903	0.242936	0.848747	0		0.104339	0.566434	0.731461	0		-0.0844388	0.657415	0.963206	0		0.0224713	0.905952	0.999187	0		0.374071	0.0542015	0.284648	0		-0.225182	0.24013	0.617385	0		0.0888436	0.640812	0.923054	0		-0.0435657	0.818867	0.983114	0		0.411341	0.251226	0.999864	0
Adcy9	0.0311051	0.924544	0.999952	0		0.205193	0.533035	0.960529	0		0.217999	0.469042	0.655864	0		0.0549793	0.86114	0.986925	0		-0.0134748	0.965798	0.999187	0		-0.12429	0.692735	0.887889	0		-0.317252	0.315614	0.689828	0		0.38178	0.228426	0.717328	0		-0.297747	0.345945	0.878998	0		-0.355207	0.546585	0.999864	0
Fkbp3	-0.183094	0.135451	0.819961	0		-2.73414e-05	0.99982	0.999969	0		0.21817	0.0536555	0.176853	0		-0.0539284	0.642002	0.96118	0		-0.262977	0.0273321	0.442863	0		-0.0353766	0.760224	0.917774	0		-0.321527	0.00774229	0.0784734	0		0.112603	0.333686	0.789101	0		-0.221236	0.0612974	0.715573	0		0.10771	0.619728	0.999864	0
Olfr862	0.134132	0.799719	0.999952	0		0.822781	0.124577	0.731463	0		0.782002	0.110623	0.271875	0		-0.0332201	0.947626	0.993838	0		0.0732296	0.884878	0.999187	0		-0.43383	0.392954	0.711426	0		-0.15773	0.75525	0.927779	0		-0.189939	0.707449	0.939591	0		-0.456458	0.368956	0.891947	0		-0.532225	0.574436	0.999864	0
Nphp3	0.236382	0.351393	0.95811	0		0.268374	0.290739	0.880584	0		0.440971	0.0610352	0.190206	0		-0.00899755	0.970283	0.99603	0		0.0192294	0.936543	0.999187	0		0.00361054	0.988073	0.99654	0		-0.374511	0.126047	0.451073	0		-0.150539	0.533994	0.886954	0		-0.190667	0.431486	0.910306	0		-0.23253	0.607357	0.999864	0
Prps2	0.306313	0.207829	0.897395	0		0.376785	0.123014	0.730871	0		0.259545	0.242327	0.440189	0		0.18626	0.420965	0.906594	0		0.243741	0.293567	0.912574	0		0.131496	0.569224	0.824665	0		-0.143935	0.533409	0.832267	0		-0.00322804	0.988831	0.997859	0		0.0269978	0.906803	0.990352	0		0.0982937	0.819815	0.999864	0
Trappc2	-0.277712	0.32596	0.955602	0		-0.217669	0.440382	0.936511	0		0.0455609	0.859297	0.923969	0		0.197636	0.463961	0.920202	0		-0.163238	0.544868	0.984248	0		-0.317343	0.241887	0.577829	0		-0.176467	0.512916	0.823317	0		0.391961	0.149979	0.641498	0		-0.223924	0.407088	0.904366	0		-0.0641414	0.898605	0.999864	0
Gm33926	0.246974	0.637951	0.999952	0		0.301584	0.565801	0.96375	0		0.0216705	0.96392	0.981584	0		-1.14776	0.0263054	0.497957	0		-0.743999	0.143053	0.787554	0		-0.913795	0.073864	0.330703	0		0.159874	0.750062	0.926759	0		-0.27689	0.581594	0.902479	0		0.265641	0.596982	0.951953	0		0.735727	0.434665	0.999864	0
Olfr859	0.485376	0.427098	0.979142	0		0.0642503	0.915972	0.997669	0		1.6728	0.0042038	0.0456115	0		-0.498872	0.39392	0.900314	0		-0.671028	0.253113	0.892393	0		0.203688	0.726845	0.902915	0		0.882664	0.134907	0.467816	0		0.0110748	0.984836	0.997179	0		-0.519875	0.374488	0.893758	0		-1.03159	0.346488	0.999864	0
Snx11	-0.314578	0.0143426	0.448005	0		-0.164327	0.189755	0.808054	0		0.00298581	0.978996	0.988827	0		0.0500614	0.673611	0.965705	0		0.121366	0.309572	0.922298	0		0.251929	0.0384659	0.24145	0		0.0897524	0.451179	0.786786	0		0.110652	0.353752	0.800278	0		-0.0179418	0.879905	0.986937	0		0.251488	0.261028	0.999864	0
Apol9a	-0.209739	0.531421	0.996648	0		-0.679049	0.0472573	0.563853	0		-0.639985	0.041057	0.151981	0		-0.0716538	0.822845	0.984388	0		-0.0138525	0.965466	0.999187	0		0.356019	0.269271	0.604471	0		-0.561242	0.0847891	0.363826	0		-0.180277	0.57384	0.898646	0		0.0716172	0.822934	0.983464	0		0.119776	0.841437	0.999864	0
4930486L24Rik	-0.341592	0.0997854	0.777084	0		-0.00758695	0.97038	0.999346	0		0.112889	0.546348	0.717188	0		-0.377084	0.0588548	0.627054	0		-0.147725	0.451391	0.961212	0		-0.128741	0.51129	0.790794	0		-1.65203	7.89465e-11	5.67174e-08	-1		0.242552	0.218769	0.711292	0		-0.368601	0.0645423	0.717031	0		-0.387542	0.292452	0.999864	0
Usp9x	-0.0997493	0.396461	0.972918	0		-0.00626179	0.957373	0.999346	0		0.163698	0.131312	0.303134	0		0.0199636	0.858681	0.986925	0		-0.154135	0.173705	0.825508	0		0.0346648	0.757276	0.916962	0		-0.0791564	0.481364	0.804605	0		0.0740456	0.509971	0.877326	0		-0.171192	0.131744	0.777942	0		0.229929	0.276196	0.999864	0
Wnt16	-0.105593	0.605384	0.999952	0		0.0274874	0.892857	0.997192	0		-0.0966227	0.604961	0.760516	0		-0.103234	0.597609	0.954341	0		-0.0361696	0.853074	0.999187	0		-0.230115	0.242304	0.578264	0		0.0585361	0.764463	0.930258	0		0.239158	0.22458	0.715534	0		0.0596433	0.760148	0.97602	0		0.328506	0.370717	0.999864	0
Ndufaf4	0.0839403	0.489057	0.991418	0		0.0957028	0.430635	0.936201	0		0.223808	0.0478776	0.16596	0		0.0355432	0.758991	0.974897	0		-0.0486748	0.674516	0.999187	0		0.126497	0.277866	0.612925	0		-0.172236	0.141793	0.480998	0		0.0638985	0.5817	0.902498	0		-0.0820429	0.479852	0.922592	0		0.104688	0.629351	0.999864	0
Rs1	-0.0790718	0.655036	0.999952	0		0.105469	0.551576	0.963067	0		0.0329841	0.838277	0.911798	0		0.283885	0.0985489	0.713117	0		-0.380955	0.0285102	0.450166	0		0.0970145	0.567034	0.82357	0		0.255594	0.135788	0.469734	0		0.0497884	0.76862	0.95484	0		-0.11761	0.488098	0.924481	0		0.0251356	0.936697	0.999864	0
Wtap	-0.0586387	0.662991	0.999952	0		-0.065306	0.627527	0.972285	0		0.133228	0.281355	0.481844	0		0.0884142	0.492991	0.928561	0		-0.0709703	0.581752	0.989586	0		-0.100217	0.437463	0.74077	0		0.0629911	0.624786	0.881104	0		-0.0200317	0.876251	0.978879	0		-0.0128956	0.92014	0.991936	0		-0.0927052	0.70028	0.999864	0
C430002N11Rik	-0.253183	0.138588	0.826726	0		-0.176189	0.299577	0.887607	0		-0.150853	0.330799	0.533201	0		-0.0864463	0.593124	0.954227	0		-0.101868	0.529196	0.982294	0		-0.00311561	0.984611	0.995398	0		0.207075	0.204029	0.5733	0		-0.118338	0.465152	0.859273	0		0.0384257	0.812023	0.981969	0		0.137303	0.649949	0.999864	0
Crx	1.2208	0.0837142	0.749685	0		1.02856	0.143093	0.75689	0		0.775037	0.225505	0.422411	0		0.944157	0.159693	0.765947	0		0.607182	0.362673	0.940971	0		0.326617	0.623198	0.853736	0		-0.485198	0.466213	0.795147	0		-0.594682	0.372546	0.811377	0		0.00370965	0.995541	0.999295	0		0.750297	0.546598	0.999864	0
Gm36210	0.0506058	0.702747	0.999952	0		-0.164753	0.217722	0.82886	0		-0.365176	0.00405564	0.0449	0		0.041436	0.743961	0.974329	0		0.10495	0.40964	0.953837	0		-0.0808995	0.524396	0.799063	0		0.0173158	0.89138	0.970158	0		-0.278928	0.0321707	0.39898	0		0.0211595	0.867479	0.986937	0		-0.0134085	0.954922	0.999864	0
Tram2	-0.0643003	0.644408	0.999952	0		0.036061	0.795588	0.992974	0		0.184072	0.15259	0.332557	0		0.0351325	0.791969	0.979371	0		-0.0241195	0.856279	0.999187	0		-0.017045	0.898147	0.968162	0		0.254683	0.060882	0.302888	0		0.190914	0.15638	0.649247	0		-0.0864372	0.517232	0.934437	0		0.0995533	0.68968	0.999864	0
Mirg	-0.0456109	0.790796	0.999952	0		-0.0454926	0.791326	0.992974	0		-0.293598	0.0667791	0.200182	0		-0.0984988	0.550044	0.943103	0		0.0544735	0.740631	0.999187	0		-0.2169	0.191562	0.519333	0		0.000568488	0.997242	0.999017	0		-0.0832905	0.613064	0.915076	0		0.104637	0.525574	0.936524	0		-0.283384	0.359348	0.999864	0
Gm5127	-0.070985	0.86307	0.999952	0		0.30759	0.456254	0.94016	0		0.257722	0.494384	0.676395	0		-0.047878	0.903235	0.991261	0		-0.0436368	0.911769	0.999187	0		0.270553	0.493232	0.77904	0		0.142531	0.717592	0.915467	0		0.408933	0.302068	0.770549	0		-0.053635	0.89167	0.98838	0		0.769626	0.299217	0.999864	0
Pon1	0.195643	0.690011	0.999952	0		-0.224338	0.647523	0.974204	0		0.041157	0.926793	0.960949	0		-0.345899	0.462159	0.920134	0		-0.325634	0.488647	0.973854	0		-0.0277159	0.952873	0.986207	0		0.287609	0.540556	0.836577	0		0.0646098	0.890433	0.981528	0		-0.0131138	0.977691	0.997145	0		0.28947	0.741602	0.999864	0
Ddo	-0.126259	0.590464	0.999431	0		-0.258466	0.273116	0.87234	0		0.0904415	0.672988	0.806976	0		0.0672612	0.764217	0.975939	0		0.266643	0.237921	0.883908	0		0.126956	0.571796	0.825731	0		0.000927802	0.996697	0.998981	0		0.170306	0.448832	0.851643	0		-0.0933794	0.677248	0.965154	0		-0.356838	0.396706	0.999864	0
Gm6135	-0.669512	0.282955	0.939105	0		-0.488548	0.431886	0.936201	0		-0.694361	0.223974	0.420723	0		-0.102843	0.862255	0.986925	0		-0.115117	0.846018	0.999187	0		-0.498586	0.402128	0.717319	0		0.24489	0.67975	0.902379	0		1.0249	0.0891167	0.555062	0		0.515482	0.386504	0.899549	0		-0.0899214	0.935362	0.999864	0
Mtx3	-0.00491015	0.989156	0.999952	0		-0.138752	0.701172	0.98247	0		0.0145308	0.964899	0.982065	0		0.23955	0.48956	0.928277	0		0.211301	0.541929	0.984049	0		0.282394	0.415806	0.725821	0		0.0418727	0.9036	0.972772	0		0.097735	0.777495	0.955937	0		0.0977391	0.777486	0.977679	0		1.09583	0.0955327	0.999864	0
B4galt5	0.0176592	0.879566	0.999952	0		0.115706	0.323465	0.89882	0		0.303714	0.00632363	0.0549962	0		0.17353	0.124739	0.739116	0		0.271717	0.0183091	0.393062	0		0.318432	0.00625556	0.0912522	0		0.154466	0.170588	0.527883	0		0.135161	0.229342	0.717905	0		-0.0509744	0.647973	0.958954	0		0.203146	0.332775	0.999864	0
Gas5	-0.0156986	0.874072	0.999952	0		-0.0576676	0.561138	0.96375	0		0.140729	0.125085	0.293846	0		-0.042589	0.653521	0.962931	0		-0.169824	0.0783711	0.666302	0		-0.069729	0.46325	0.760062	0		-0.151602	0.114812	0.427628	0		0.151033	0.116143	0.59344	0		-0.0930232	0.328959	0.874045	0		0.0532059	0.764223	0.999864	0
Trgv4	0.150239	0.587497	0.999431	0		0.18088	0.514009	0.955884	0		0.94277	0.000510015	0.019076	1		0.405062	0.130789	0.742885	0		0.124466	0.638463	0.996087	0		0.0993134	0.707608	0.894279	0		-0.384736	0.150722	0.49394	0		0.004491	0.986457	0.997415	0		-0.0940885	0.722314	0.970744	0		-0.106636	0.829469	0.999864	0
Pnrc2	-0.0769997	0.466082	0.987601	0		-0.144852	0.173591	0.789019	0		0.0401447	0.67695	0.809961	0		-0.0170772	0.865467	0.986925	0		-0.0472094	0.639897	0.996087	0		-0.060933	0.546283	0.812732	0		0.18959	0.0650974	0.315923	0		0.0459724	0.648668	0.924846	0		-0.0409246	0.684972	0.966021	0		0.0984325	0.602194	0.999864	0
Sema5b	-0.452111	0.0580791	0.69181	0		-0.463313	0.052367	0.574694	0		-0.126345	0.554916	0.723579	0		0.169207	0.450684	0.918419	0		0.00528771	0.981133	0.999326	0		0.181127	0.41965	0.728023	0		-0.0308152	0.890399	0.970013	0		0.302666	0.180345	0.670355	0		-0.223881	0.319459	0.872515	0		0.064596	0.877296	0.999864	0
4933405D12Rik	0.143204	0.497755	0.992845	0		0.26463	0.213097	0.826668	0		0.537176	0.00744427	0.0593919	0		-0.0370811	0.854073	0.986925	0		-0.535984	0.0104757	0.319135	0		-0.0742094	0.712971	0.896607	0		-0.525733	0.0119311	0.105729	0		0.266564	0.190385	0.681417	0		-0.42478	0.0397417	0.685579	0		-0.100517	0.789901	0.999864	0
Fgfr2	0.369589	0.0645147	0.708958	0		0.00662246	0.973049	0.999346	0		-0.391074	0.0334641	0.134391	0		-0.256185	0.176535	0.783606	0		0.0742809	0.69236	0.999187	0		-0.456905	0.018346	0.164753	0		0.223727	0.236739	0.613137	0		-0.214934	0.255383	0.74152	0		0.305044	0.109075	0.755971	0		-0.369351	0.295593	0.999864	0
Tomm5	-0.0801269	0.448688	0.984884	0		-0.0583786	0.580383	0.968901	0		0.227198	0.0221557	0.107492	0		0.0212381	0.833284	0.985615	0		-0.160656	0.11637	0.75697	0		0.0406348	0.687346	0.885285	0		0.00315776	0.975027	0.992744	0		0.117419	0.248033	0.734294	0		-0.192193	0.0618558	0.716758	0		0.0824776	0.662422	0.999864	0
Dtx2	-0.291322	0.0168639	0.469203	0		-0.105745	0.372112	0.916093	0		-0.075284	0.486129	0.669379	0		0.0328974	0.770776	0.976567	0		0.122155	0.282269	0.908652	0		0.16185	0.156297	0.472722	0		-0.245554	0.0340074	0.211466	0		-0.191872	0.094339	0.562955	0		-0.190187	0.0971756	0.74505	0		-0.0755604	0.720628	0.999864	0
D14Ertd670e	0.222632	0.589304	0.999431	0		-0.0662155	0.872233	0.996813	0		-1.32114	0.00102626	0.0248428	0		-0.95237	0.0194104	0.449336	0		0.435862	0.27206	0.903221	0		-1.51611	0.000376407	0.0185584	-1		0.367255	0.353713	0.722188	0		-0.276331	0.484308	0.865032	0		0.513994	0.196512	0.810525	0		-0.129036	0.861034	0.999864	0
Fam76b	0.116135	0.263735	0.92871	0		0.0631195	0.541535	0.961651	0		0.223154	0.02171	0.106361	0		0.00209783	0.983047	0.997758	0		-0.0476749	0.629615	0.996087	0		-0.0176738	0.857945	0.956082	0		0.0368192	0.709405	0.912966	0		0.0783892	0.428841	0.842366	0		0.00241443	0.980489	0.997782	0		0.254162	0.173353	0.999864	0
Mapk9	-0.03606	0.773886	0.999952	0		0.132246	0.294871	0.883943	0		0.373346	0.0020667	0.0333652	0		0.132901	0.271599	0.845778	0		0.149677	0.216497	0.865862	0		0.25536	0.0380029	0.239884	0		0.187816	0.12279	0.444411	0		0.224853	0.0662285	0.505983	0		-0.0750673	0.532686	0.938197	0		0.204738	0.364246	0.999864	0
Tdpoz1	-0.348151	0.386253	0.971587	0		-0.62034	0.12609	0.733709	0		-0.253529	0.4893	0.672043	0		0.643878	0.0978424	0.712808	0		0.0775072	0.839602	0.999187	0		-0.106518	0.780932	0.925132	0		0.279099	0.467349	0.796036	0		-0.0245712	0.948828	0.991724	0		0.602213	0.120833	0.767502	0		0.408135	0.569511	0.999864	0
Mctp1	-0.241716	0.502907	0.993394	0		-0.0549395	0.878672	0.997122	0		-0.177304	0.59046	0.749146	0		-0.111448	0.746349	0.974329	0		-0.0985332	0.774868	0.999187	0		-0.198503	0.565061	0.822011	0		-0.883098	0.013441	0.11514	0		0.467481	0.179253	0.669496	0		-0.458861	0.187234	0.804411	0		-0.502251	0.437247	0.999864	0
Trim71	0.161875	0.333617	0.955602	0		-0.0962002	0.564222	0.96375	0		0.0537095	0.724364	0.841105	0		-0.111987	0.483434	0.927139	0		-0.0811263	0.611207	0.995468	0		-0.00939884	0.952967	0.986207	0		-0.118226	0.459545	0.792339	0		0.19179	0.232579	0.720998	0		-0.271429	0.0937441	0.744572	0		-0.281205	0.347984	0.999864	0
Mta3	0.114147	0.743254	0.999952	0		0.0730043	0.834006	0.995117	0		0.137515	0.666074	0.803221	0		0.0446159	0.89351	0.989989	0		0.01432	0.965726	0.999187	0		0.144974	0.663903	0.873541	0		0.072488	0.827856	0.949371	0		0.333417	0.319953	0.780923	0		0.0379475	0.909349	0.990352	0		0.152691	0.806597	0.999864	0
Riok1	0.437467	0.0904339	0.761514	0		0.875776	0.00119963	0.20377	0		0.91854	0.000259172	0.0156093	1		0.177095	0.467755	0.921221	0		-0.0739325	0.761195	0.999187	0		0.0348862	0.885923	0.963684	0		0.29368	0.230989	0.60676	0		0.348465	0.156623	0.649247	0		0.0752552	0.757061	0.97602	0		0.0446461	0.921817	0.999864	0
Dpf1	0.215741	0.619733	0.999952	0		0.185352	0.669748	0.976864	0		0.191949	0.629024	0.777765	0		0.343414	0.41031	0.904824	0		-0.252941	0.543485	0.984193	0		0.0215754	0.95858	0.987989	0		-0.160936	0.698709	0.90946	0		0.460397	0.271194	0.751528	0		-0.294463	0.479731	0.922592	0		-0.14964	0.847349	0.999864	0
Ywhaz	-0.10486	0.507746	0.993944	0		0.0956229	0.545672	0.962131	0		0.121739	0.400877	0.597868	0		0.0607888	0.687753	0.966633	0		-0.071799	0.635124	0.996087	0		-0.0742536	0.623635	0.853811	0		-0.279593	0.0694659	0.328485	0		0.323376	0.0369108	0.421155	0		-0.213481	0.162428	0.79295	0		-0.0827137	0.769952	0.999864	0
Pde9a	0.569171	0.0625969	0.704251	0		-0.0999566	0.738825	0.98388	0		0.0900694	0.742371	0.851952	0		0.239764	0.404862	0.903026	0		0.245119	0.394536	0.949667	0		-0.0340954	0.905343	0.970317	0		0.0734799	0.797796	0.941259	0		0.301532	0.295951	0.768372	0		-0.0356381	0.901082	0.990352	0		0.255499	0.634261	0.999864	0
Gsdma2	0.251669	0.338313	0.955602	0		0.142527	0.586303	0.969156	0		0.28736	0.232979	0.430042	0		0.051684	0.836377	0.986396	0		-0.125491	0.616467	0.995934	0		0.503642	0.0490149	0.272371	0		-0.357614	0.157646	0.506663	0		0.407318	0.108699	0.583321	0		0.0543097	0.828196	0.983529	0		0.188945	0.686727	0.999864	0
Ifi27l2b	0.233023	0.283346	0.939785	0		0.0516791	0.810772	0.993792	0		0.261852	0.188628	0.379503	0		0.273639	0.18944	0.798144	0		0.222636	0.284082	0.909592	0		-0.0149822	0.942156	0.983549	0		0.383784	0.0682387	0.325436	0		0.293635	0.159708	0.650876	0		0.0985781	0.633492	0.957034	0		0.0030998	0.993597	0.999864	0
Tomm40	0.0851071	0.407796	0.973757	0		0.0919348	0.371534	0.916093	0		0.0576192	0.539044	0.712164	0		0.0799452	0.416386	0.906185	0		0.132031	0.182343	0.835346	0		0.179707	0.0718869	0.327464	0		-0.0487525	0.619338	0.878294	0		0.0647605	0.509768	0.877326	0		0.0972579	0.32368	0.873277	0		0.191122	0.300173	0.999864	0
Dkk3	1.81614	6.05591e-05	0.0762156	1		0.403491	0.329757	0.901277	0		0.508297	0.181272	0.371104	0		0.0646222	0.869741	0.987855	0		0.182404	0.64381	0.997327	0		-0.294997	0.455474	0.75498	0		-0.354041	0.371083	0.736092	0		-0.26379	0.504264	0.87523	0		-0.418068	0.291741	0.861932	0		0.00554235	0.994001	0.999864	0
Gm17082	0.532407	0.0353576	0.602581	0		0.0735258	0.765714	0.988646	0		0.323012	0.156603	0.338067	0		0.0297069	0.899834	0.990793	0		-0.213839	0.3671	0.941589	0		0.0396124	0.866717	0.958589	0		-0.371555	0.120486	0.439873	0		0.269286	0.257337	0.743122	0		-0.384022	0.108857	0.755875	0		-0.238262	0.590043	0.999864	0
Sfmbt2	-0.0698148	0.710444	0.999952	0		-0.114854	0.541895	0.961651	0		0.0619181	0.71864	0.838135	0		0.172186	0.34076	0.882632	0		0.0350178	0.845615	0.999187	0		0.152516	0.398234	0.714491	0		-0.246131	0.175571	0.535362	0		0.00530051	0.976482	0.995593	0		0.214154	0.237392	0.83452	0		0.374695	0.268682	0.999864	0
Frat1	0.047262	0.702585	0.999952	0		-0.0369937	0.764961	0.988635	0		0.105075	0.354948	0.556475	0		0.292748	0.0167148	0.42825	0		0.275684	0.0237266	0.421695	0		0.394443	0.00165673	0.0437981	0		-0.099042	0.404521	0.757879	0		0.0643907	0.587004	0.90476	0		-0.113116	0.341663	0.87656	0		-0.0655251	0.767375	0.999864	0
Mapk1	-0.0414661	0.686639	0.999952	0		0.000982103	0.992369	0.999346	0		0.150237	0.114585	0.278113	0		-0.0527119	0.592272	0.954227	0		-0.0796536	0.419337	0.956758	0		0.0253022	0.796875	0.933113	0		-0.115634	0.242979	0.620906	0		0.104388	0.29118	0.765187	0		-0.296454	0.00404007	0.445385	0		-0.216649	0.242299	0.999864	0
Dnajc24	-0.204876	0.0896676	0.760116	0		-0.201583	0.0947742	0.675745	0		0.0686301	0.528034	0.70332	0		0.154531	0.178284	0.785319	0		0.146543	0.201319	0.855096	0		0.174528	0.129526	0.432609	0		-0.0866173	0.447329	0.784248	0		0.0721831	0.526154	0.884756	0		-0.10047	0.378643	0.895449	0		0.142053	0.505005	0.999864	0
Tlk2	0.2403	0.20677	0.896225	0		0.34763	0.0704926	0.619964	0		0.531785	0.00334604	0.0411172	0		0.0944338	0.601362	0.954921	0		-0.0697912	0.699211	0.999187	0		-0.0633655	0.725691	0.902578	0		-0.0068834	0.969575	0.99125	0		0.251887	0.167437	0.659905	0		-0.0328252	0.855699	0.986259	0		0.705337	0.0414071	0.999864	0
Olfr720	-0.119236	0.797497	0.999952	0		-0.173878	0.708395	0.983182	0		0.237587	0.576434	0.739134	0		-0.646869	0.150439	0.756758	0		-0.294201	0.509123	0.978632	0		-0.59545	0.184822	0.511683	0		-0.291752	0.512638	0.823317	0		0.608384	0.175652	0.667645	0		0.179742	0.686223	0.966021	0		0.622174	0.455801	0.999864	0
Nkain4	-0.138529	0.661927	0.999952	0		0.232293	0.464313	0.943065	0		-0.204339	0.481151	0.665348	0		-0.172856	0.568853	0.947742	0		-0.358982	0.239581	0.883908	0		0.596044	0.0540425	0.28414	0		-0.122216	0.686797	0.905467	0		0.0262719	0.930869	0.988531	0		-0.0695169	0.818489	0.983114	0		0.192092	0.734731	0.999864	0
Gm7239	0.0513257	0.727115	0.999952	0		-0.155763	0.292319	0.881761	0		0.154062	0.25497	0.454576	0		0.168684	0.234181	0.826519	0		-0.037167	0.791656	0.999187	0		-0.021613	0.877884	0.961185	0		-0.0356948	0.799723	0.942036	0		0.186427	0.189364	0.680285	0		-0.0468789	0.739052	0.974756	0		0.074789	0.776326	0.999864	0
Tbcc	0.0330698	0.830985	0.999952	0		-0.14744	0.343659	0.907105	0		0.00759302	0.957228	0.977441	0		0.172525	0.248064	0.83547	0		0.114945	0.439621	0.958848	0		-0.024162	0.870528	0.959326	0		-0.0699907	0.637214	0.885724	0		0.158866	0.286946	0.763015	0		-0.100632	0.498316	0.927483	0		-0.0172884	0.950289	0.999864	0
H2-M2	0.357333	0.0338537	0.592871	0		0.238257	0.151296	0.76233	0		0.500373	0.00163968	0.0295044	0		0.0116634	0.940785	0.993838	0		0.0913991	0.561237	0.986766	0		-0.0322736	0.837178	0.94845	0		-0.266826	0.0944744	0.386899	0		0.0688421	0.6614	0.927612	0		-0.0163289	0.917174	0.991936	0		-0.374001	0.207074	0.999864	0
Pgls	0.164487	0.229833	0.908851	0		0.0516647	0.703953	0.98247	0		0.232913	0.0658335	0.19864	0		0.111271	0.393996	0.900326	0		0.122539	0.348303	0.936296	0		0.00295452	0.981867	0.994793	0		0.191617	0.145357	0.485495	0		0.170835	0.193121	0.685409	0		-0.0903779	0.48811	0.924481	0		-0.0685629	0.778104	0.999864	0
Bag1	-0.105595	0.296557	0.946817	0		-0.0628287	0.532895	0.960377	0		-0.241466	0.0113408	0.0742135	0		0.00467933	0.961204	0.995215	0		0.176389	0.0719115	0.65073	0		0.105906	0.274218	0.609001	0		0.212054	0.0318411	0.202183	0		-0.0770033	0.425122	0.841099	0		0.17153	0.079803	0.736881	0		0.00101857	0.995484	0.999864	0
Phc2	-0.34564	0.141462	0.83099	0		0.12673	0.585793	0.969156	0		0.22832	0.285079	0.48561	0		-0.36424	0.10629	0.723356	0		-0.339876	0.13106	0.77954	0		-0.364035	0.10648	0.397248	0		0.0422573	0.849171	0.956251	0		-0.441892	0.0516482	0.46584	0		-0.284386	0.204682	0.816131	0		0.236945	0.569322	0.999864	0
Pth2	-0.00661045	0.986286	0.999952	0		0.260825	0.498784	0.949958	0		0.250666	0.477055	0.662326	0		-0.644827	0.0850942	0.684707	0		-0.809883	0.0322089	0.471896	0		-0.879667	0.02058	0.173861	0		-0.432064	0.244116	0.622465	0		-0.128183	0.72778	0.944704	0		-0.0330406	0.928461	0.992424	0		-0.184814	0.788443	0.999864	0
Smcp	-0.135422	0.69039	0.999952	0		-0.0671001	0.843434	0.995561	0		0.0165327	0.95753	0.97765	0		-0.181883	0.576442	0.949831	0		-0.584171	0.0775208	0.66335	0		-0.622204	0.0606836	0.301336	0		0.52502	0.111412	0.420325	0		-0.353851	0.279528	0.757235	0		-0.0969741	0.765548	0.97602	0		-0.38873	0.52361	0.999864	0
Zfyve27	0.000846248	0.993701	0.999952	0		0.0356728	0.739429	0.98388	0		0.181825	0.0686255	0.202981	0		0.123286	0.233163	0.826367	0		0.173249	0.0964197	0.716289	0		0.33553	0.0019778	0.048069	0		-0.0927705	0.367956	0.732951	0		0.0652749	0.525455	0.884756	0		-0.0919198	0.372324	0.892069	0		0.150541	0.434326	0.999864	0
Cyp4b1	0.0997572	0.799035	0.999952	0		-0.00683318	0.986081	0.999346	0		-0.991936	0.00796412	0.0612643	0		-0.945014	0.0150304	0.408033	0		-0.35785	0.342324	0.934448	0		-1.5124	0.00021162	0.0132203	-1		-0.0537475	0.885984	0.969286	0		-0.442821	0.241319	0.729567	0		0.658465	0.084476	0.740177	0		-0.07222	0.917969	0.999864	0
Mad2l2	-0.127829	0.243718	0.918892	0		0.0605331	0.578635	0.968322	0		0.0717356	0.471988	0.658012	0		-0.0041629	0.968106	0.99593	0		0.0445234	0.669233	0.999187	0		0.244372	0.0227449	0.184045	0		0.0322329	0.756996	0.92829	0		0.250775	0.0196045	0.343823	0		-0.136733	0.193394	0.807478	0		0.17119	0.381546	0.999864	0
Cadm2	-0.520767	0.414628	0.976758	0		-0.13058	0.837333	0.995117	0		-0.354312	0.542969	0.714814	0		-0.204781	0.736622	0.974329	0		-0.0162831	0.97865	0.999326	0		1.33522	0.0327013	0.22119	0		-0.183118	0.763574	0.930067	0		-0.277583	0.648645	0.924846	0		-0.0724666	0.905206	0.990352	0		-0.275487	0.808838	0.999864	0
Tmem131	-0.161659	0.277399	0.935535	0		-0.03114	0.8332	0.995117	0		-0.0229992	0.864854	0.927011	0		0.1142	0.421208	0.906594	0		-0.0598183	0.6727	0.999187	0		0.0711886	0.615295	0.849528	0		0.202631	0.156768	0.505133	0		0.094256	0.506279	0.875542	0		-0.134149	0.345422	0.878699	0		0.445626	0.0974317	0.999864	0
Ccz1	0.106928	0.359486	0.959019	0		0.174796	0.137236	0.749882	0		0.240839	0.0273796	0.120741	0		0.148955	0.184534	0.794039	0		0.0336923	0.761862	0.999187	0		0.0797296	0.474374	0.769184	0		0.239532	0.0356246	0.217093	0		0.163343	0.146453	0.637882	0		-0.0726359	0.514365	0.93332	0		0.128498	0.537402	0.999864	0
Mdh1	-0.199912	0.134777	0.818525	0		-0.0201998	0.878357	0.997122	0		0.0992773	0.412239	0.608282	0		0.0471014	0.709364	0.969935	0		-0.0931968	0.461878	0.966498	0		0.142386	0.26293	0.59881	0		0.0560708	0.657377	0.894406	0		0.231531	0.0719247	0.520709	0		-0.011014	0.930498	0.993084	0		0.276394	0.245663	0.999864	0
Aqp12	-1.50926	0.0448525	0.645684	0		-1.07239	0.149174	0.759501	0		-0.682365	0.312144	0.514279	0		-0.813883	0.250409	0.836719	0		-1.01754	0.152543	0.80247	0		-1.26028	0.0783198	0.341383	0		0.4063	0.563786	0.848933	0		1.16433	0.102919	0.576121	0		1.20796	0.0910365	0.742218	0		1.57714	0.23412	0.999864	0
Rab5b	0.027178	0.89804	0.999952	0		-0.0025856	0.990273	0.999346	0		0.402563	0.0425576	0.155004	0		0.0855862	0.673534	0.965705	0		0.204522	0.316346	0.9253	0		0.139856	0.491904	0.778551	0		0.127437	0.53096	0.831417	0		-0.0532147	0.793232	0.960461	0		-0.0781474	0.700423	0.968564	0		0.160731	0.672358	0.999864	0
2410137M14Rik	0.260695	0.514371	0.994601	0		0.196566	0.622599	0.972285	0		0.892303	0.0178429	0.0957394	0		0.483643	0.209212	0.813538	0		0.0934165	0.806694	0.999187	0		-0.112049	0.769175	0.920751	0		-0.685197	0.0778656	0.347074	0		-1.03282	0.0092944	0.285445	0		-0.691291	0.07535	0.729423	0		-1.15029	0.112365	0.999864	0
Cfap206	-0.10508	0.880024	0.999952	0		-0.102875	0.882523	0.997122	0		1.19953	0.064586	0.196684	0		0.432001	0.517638	0.935502	0		-0.735062	0.273142	0.903221	0		-0.878776	0.19147	0.519296	0		-0.209311	0.753474	0.927644	0		-0.917136	0.173176	0.665418	0		-0.467889	0.483651	0.923306	0		-1.27438	0.309379	0.999864	0
Polr1f	-0.322079	0.00460507	0.290299	0		-0.186486	0.0908372	0.66818	0		0.0587761	0.554092	0.723116	0		-0.0695872	0.50371	0.931637	0		-0.192319	0.0691052	0.641382	0		-0.083762	0.421427	0.729241	0		-0.120443	0.249528	0.629483	0		0.154023	0.142767	0.632314	0		-0.13576	0.195217	0.809522	0		-0.127148	0.513668	0.999864	0
Npas3	0.525423	0.409394	0.974462	0		0.346538	0.585546	0.969156	0		0.39759	0.494069	0.676147	0		-0.123525	0.838798	0.98659	0		-0.907839	0.139766	0.786809	0		-0.791277	0.196731	0.525487	0		0.407968	0.502672	0.817538	0		0.113096	0.852239	0.973462	0		0.446932	0.462992	0.919422	0		-1.67531	0.145098	0.999864	0
Frzb	0.044348	0.951662	0.999952	0		0.616141	0.401609	0.926934	0		0.529588	0.430018	0.623845	0		0.131068	0.85151	0.98659	0		-1.15031	0.105652	0.739491	0		-0.377049	0.590783	0.836966	0		-0.220868	0.752514	0.92732	0		-0.848038	0.22968	0.717905	0		-0.337892	0.629791	0.956467	0		-0.964819	0.462721	0.999864	0
Faf1	0.0522675	0.744504	0.999952	0		0.150085	0.351486	0.907766	0		0.303391	0.0431153	0.156384	0		0.0732088	0.63358	0.960567	0		-0.260716	0.0943983	0.708226	0		-0.151179	0.326963	0.657021	0		-0.269315	0.0843487	0.362788	0		0.138076	0.370197	0.810069	0		-0.00913228	0.952521	0.995649	0		-0.0569714	0.842651	0.999864	0
Carhsp1	0.00200652	0.994342	0.999952	0		-0.0950857	0.737013	0.98388	0		-0.732413	0.00675672	0.0567468	0		-0.400596	0.144115	0.753195	0		0.290873	0.285995	0.910141	0		-0.777656	0.00607594	0.0896068	0		0.297299	0.275629	0.655556	0		-0.313742	0.250322	0.735955	0		0.492251	0.0745067	0.727456	0		0.0763959	0.880139	0.999864	0
Gm29630	-0.163989	0.723105	0.999952	0		0.252455	0.585829	0.969156	0		0.748317	0.0821445	0.226477	0		-0.178211	0.687469	0.966633	0		0.552322	0.216233	0.865862	0		0.223677	0.613807	0.848802	0		-0.12827	0.772052	0.932882	0		-0.14926	0.736089	0.94566	0		-0.362557	0.41452	0.906167	0		-0.624267	0.452387	0.999864	0
Mtfr1l	-0.230888	0.105744	0.790525	0		-0.174907	0.217501	0.82886	0		-0.120205	0.351959	0.553905	0		0.118924	0.378845	0.896464	0		0.141889	0.294634	0.912637	0		0.310045	0.0251814	0.193266	0		-0.29172	0.0345982	0.21347	0		-0.185955	0.171504	0.663711	0		-0.0680207	0.613661	0.95423	0		0.301367	0.234962	0.999864	0
Gm41662	-0.510521	0.237584	0.91609	0		-0.284682	0.507805	0.952977	0		-0.527682	0.182635	0.372869	0		-1.06385	0.0124332	0.379224	0		-0.204836	0.618114	0.996087	0		-1.50738	0.000610484	0.0254041	-1		0.412064	0.318027	0.692064	0		-0.110426	0.787909	0.958812	0		0.278661	0.498171	0.9274	0		-0.479198	0.533358	0.999864	0
Gm33782	0.367593	0.155483	0.847282	0		0.32907	0.202499	0.816883	0		0.907334	0.000322242	0.01649	1		0.228544	0.352856	0.886002	0		0.0895991	0.714541	0.999187	0		0.539425	0.0318892	0.217998	0		0.0569565	0.81606	0.946478	0		0.40088	0.106669	0.580407	0		0.119778	0.625077	0.955468	0		-0.292414	0.524083	0.999864	0
Gm3015	-0.865354	0.158418	0.852052	0		-0.559246	0.358735	0.910575	0		-0.413755	0.45675	0.646177	0		0.475114	0.414678	0.906185	0		0.0369148	0.949267	0.999187	0		0.923604	0.116718	0.414603	0		0.147709	0.799108	0.942034	0		-0.343945	0.554114	0.892153	0		0.193666	0.738688	0.974756	0		0.463337	0.669798	0.999864	0
Psg26	-0.632797	0.259626	0.926595	0		-0.925122	0.102195	0.694523	0		-0.597585	0.244356	0.442198	0		-0.201173	0.706149	0.969635	0		0.156222	0.76961	0.999187	0		0.315353	0.554987	0.816569	0		0.217995	0.682906	0.904165	0		-0.475376	0.374794	0.812385	0		0.108151	0.839279	0.984424	0		-0.419156	0.674616	0.999864	0
4933417O13Rik	-0.109106	0.860152	0.999952	0		1.27211	0.0447757	0.556303	0		1.14922	0.0471908	0.164439	0		-0.522136	0.380308	0.897183	0		-0.772649	0.196536	0.84658	0		-0.699933	0.241218	0.576972	0		0.564197	0.343487	0.714142	0		0.288425	0.626872	0.918955	0		0.557276	0.349379	0.881901	0		0.480476	0.665018	0.999864	0
Myom2	0.0319443	0.939291	0.999952	0		0.700632	0.100046	0.690404	0		0.453498	0.240518	0.43793	0		0.105618	0.792507	0.979461	0		0.164535	0.682124	0.999187	0		0.0927206	0.817349	0.94132	0		0.508008	0.20971	0.581357	0		0.0453611	0.910019	0.986633	0		1.1173	0.0075673	0.498985	0		0.827167	0.273914	0.999864	0
Ttll7	-0.148933	0.43304	0.979142	0		-0.13241	0.485469	0.947629	0		-0.0617996	0.721138	0.839442	0		0.073005	0.687198	0.966633	0		-0.0423373	0.815252	0.999187	0		-0.0416623	0.818144	0.941361	0		-0.163321	0.369467	0.734551	0		0.177581	0.32955	0.786371	0		0.0604317	0.738825	0.974756	0		0.311146	0.360838	0.999864	0
Slit1	0.24493	0.573613	0.999431	0		-0.201569	0.643077	0.974204	0		-1.4337	0.000765959	0.0218703	-1		-1.0772	0.01264	0.381781	0		0.517584	0.217353	0.866311	0		-1.50008	0.000771274	0.0288919	-1		0.167272	0.687681	0.905742	0		-0.403926	0.333952	0.789194	0		0.452418	0.279864	0.854258	0		-0.264295	0.734148	0.999864	0
Hoxd11	0.458212	0.45564	0.985951	0		0.310311	0.612751	0.970439	0		0.0525974	0.925104	0.960039	0		0.935256	0.115709	0.727776	0		0.239153	0.683368	0.999187	0		0.200457	0.732368	0.905489	0		0.588252	0.31815	0.692182	0		0.804463	0.174395	0.666202	0		0.158133	0.78728	0.978978	0		-0.53938	0.623081	0.999864	0
Atp11b	-0.223153	0.126897	0.80758	0		0.111413	0.441426	0.936511	0		0.40905	0.00318455	0.0400377	0		0.233471	0.0959722	0.707949	0		0.0210705	0.878684	0.999187	0		0.177676	0.202206	0.532335	0		-0.18207	0.191476	0.557011	0		0.051763	0.707863	0.939704	0		-0.211724	0.130066	0.774568	0		-0.114362	0.658207	0.999864	0
Lzts1	0.263915	0.435032	0.980449	0		0.0132502	0.968626	0.999346	0		-0.361984	0.243502	0.441327	0		0.475929	0.144845	0.753195	0		0.269028	0.405878	0.95373	0		0.0603357	0.851559	0.954328	0		0.371872	0.252325	0.633153	0		-0.29511	0.362293	0.805107	0		0.207491	0.520807	0.935075	0		-0.146596	0.80801	0.999864	0
Adk	-0.051629	0.581812	0.999431	0		-0.115257	0.222048	0.832175	0		-0.138249	0.111185	0.272756	0		0.217644	0.0185909	0.444149	0		-0.00570695	0.949186	0.999187	0		0.0571753	0.524127	0.799063	0		-0.190996	0.0375121	0.223782	0		-0.0676885	0.451194	0.852834	0		-0.109573	0.225017	0.830104	0		0.0395025	0.813652	0.999864	0
Cavin1	-0.402049	0.356888	0.959019	0		0.143076	0.74189	0.98388	0		0.087225	0.826054	0.9058	0		-0.145311	0.72669	0.97362	0		-0.411168	0.325153	0.927296	0		-0.41697	0.318453	0.64972	0		-1.65189	0.000255227	0.00689146	-1		0.182561	0.660702	0.927537	0		-0.613266	0.145068	0.786721	0		-0.560267	0.472371	0.999864	0
Dnah7c	0.318798	0.695446	0.999952	0		-0.221831	0.785215	0.992656	0		-0.350181	0.638142	0.784689	0		-1.09935	0.162784	0.77084	0		-0.156889	0.840333	0.999187	0		-0.273027	0.726014	0.902578	0		0.163513	0.833692	0.951953	0		-0.68489	0.381191	0.81646	0		-0.50942	0.51397	0.93332	0		0.54655	0.707713	0.999864	0
Ovca2	0.00623761	0.962735	0.999952	0		0.0226749	0.865156	0.996813	0		0.210778	0.089342	0.238419	0		0.109875	0.391749	0.9003	0		0.140363	0.275177	0.904038	0		0.209469	0.106272	0.396901	0		0.0856214	0.503815	0.81844	0		0.0754071	0.555802	0.892847	0		-0.103591	0.419179	0.907502	0		0.0518494	0.828299	0.999864	0
Tincr	-0.0851375	0.428572	0.979142	0		-0.0416035	0.698088	0.98244	0		0.127736	0.196444	0.389326	0		-0.118818	0.250165	0.836719	0		-0.0686649	0.504186	0.978343	0		0.10889	0.291362	0.626514	0		-0.137731	0.183658	0.545977	0		-0.0111763	0.913214	0.987245	0		-0.0417094	0.684469	0.966021	0		0.121598	0.527123	0.999864	0
Gm4859	-0.0158722	0.902108	0.999952	0		0.134239	0.301149	0.888268	0		0.218524	0.0690726	0.203674	0		0.233381	0.0638757	0.637031	0		-0.224748	0.0739377	0.654564	0		-0.00925004	0.940283	0.982996	0		-0.104773	0.398065	0.752605	0		0.1481	0.234148	0.721827	0		-0.100359	0.41808	0.907138	0		0.0614131	0.790427	0.999864	0
Wdr24	0.169473	0.23174	0.909612	0		0.165751	0.241986	0.848125	0		0.332378	0.0125771	0.0784329	0		0.121335	0.369193	0.892765	0		0.195205	0.151487	0.799597	0		0.237729	0.0823762	0.350407	0		-0.0949502	0.48145	0.804605	0		-0.0228891	0.864886	0.97654	0		0.0500333	0.710105	0.969612	0		0.452309	0.0774692	0.999864	0
Ctf1	0.121987	0.471966	0.98782	0		0.212418	0.213106	0.826668	0		0.135053	0.384255	0.583504	0		-0.0382392	0.813236	0.982195	0		-0.201079	0.217978	0.866884	0		0.301714	0.0673979	0.318183	0		-0.213158	0.192049	0.557408	0		0.354221	0.0329793	0.403289	0		-0.0442035	0.784796	0.978513	0		0.0279477	0.926443	0.999864	0
Gm29683	0.0311087	0.847538	0.999952	0		-0.113462	0.484299	0.947629	0		-0.0318279	0.829604	0.906974	0		-0.211886	0.175609	0.782622	0		-0.193018	0.216465	0.865862	0		-0.317575	0.0450244	0.260262	0		0.0897236	0.562926	0.848435	0		0.0525639	0.734355	0.945292	0		0.0119561	0.938438	0.994291	0		-0.0119783	0.967008	0.999864	0
D230025D16Rik	0.00863824	0.946988	0.999952	0		0.0995583	0.445002	0.937935	0		0.303959	0.013481	0.0820279	0		0.0621726	0.617494	0.958173	0		0.0545712	0.661031	0.998757	0		0.196829	0.118473	0.416644	0		0.0209851	0.865971	0.962833	0		0.020396	0.869699	0.977093	0		-0.161712	0.197588	0.81059	0		0.0676559	0.771234	0.999864	0
9430097D07Rik	0.213815	0.78856	0.999952	0		-0.89623	0.264358	0.865827	0		-0.270046	0.711052	0.833101	0		-0.0188084	0.980323	0.997033	0		-0.156493	0.837447	0.999187	0		1.04818	0.17408	0.497201	0		-0.444558	0.560723	0.847877	0		-0.0187846	0.980348	0.995978	0		0.566698	0.458897	0.918981	0		0.85133	0.551545	0.999864	0
Syn3	-0.0165823	0.950592	0.999952	0		0.102266	0.70259	0.98247	0		-0.381286	0.1241	0.29242	0		-0.0645734	0.800985	0.98075	0		0.320473	0.214813	0.865862	0		0.0518671	0.839528	0.949188	0		0.0850553	0.739936	0.923397	0		-0.0502807	0.84437	0.970541	0		0.195566	0.44656	0.916335	0		0.156836	0.743538	0.999864	0
Gm39436	-0.075527	0.646438	0.999952	0		-0.0899886	0.584879	0.969156	0		-0.397512	0.010867	0.0726003	0		-0.0855457	0.587335	0.953233	0		0.189548	0.232213	0.879758	0		-0.32435	0.0440712	0.257864	0		0.0906628	0.56526	0.849753	0		-0.0997539	0.527089	0.884756	0		0.118962	0.451141	0.916689	0		-0.244623	0.407863	0.999864	0
Gm371	-0.45745	0.241473	0.918237	0		-0.401903	0.30258	0.888479	0		-0.437307	0.220863	0.417524	0		-0.0706418	0.848929	0.98659	0		0.341336	0.359578	0.939256	0		-0.696035	0.0656419	0.314169	0		0.0349442	0.924917	0.979415	0		0.0403902	0.91326	0.987245	0		0.149789	0.686498	0.966021	0		-0.399223	0.565668	0.999864	0
Stard6	0.100581	0.817306	0.999952	0		0.30849	0.479744	0.947629	0		0.594138	0.140251	0.315721	0		0.30249	0.46902	0.921972	0		0.13315	0.749348	0.999187	0		-0.1492	0.720374	0.899897	0		0.503544	0.230528	0.606483	0		0.20993	0.614755	0.915239	0		0.780152	0.0662284	0.719315	0		0.335041	0.667543	0.999864	0
Snhg11	0.261596	0.485739	0.99019	0		0.489093	0.195516	0.811599	0		0.927136	0.00916478	0.0664595	0		0.113669	0.751055	0.974329	0		-0.0165367	0.963167	0.999187	0		0.109793	0.759267	0.917616	0		0.314684	0.381612	0.74221	0		0.622502	0.0873881	0.554797	0		0.199811	0.577529	0.947308	0		-0.284132	0.671793	0.999864	0
Gm10548	-0.234427	0.642641	0.999952	0		0.497298	0.32712	0.899145	0		0.441295	0.34123	0.543611	0		0.864922	0.0786909	0.669633	0		0.0749012	0.876735	0.999187	0		0.150898	0.754774	0.915964	0		-0.185717	0.70075	0.910084	0		0.541797	0.265356	0.747959	0		-0.0311975	0.948482	0.99515	0		0.0420054	0.96291	0.999864	0
Hydin	-0.00686717	0.9797	0.999952	0		-0.0741785	0.783516	0.992378	0		-0.455838	0.0698452	0.204961	0		-0.0449382	0.861879	0.986925	0		0.0386979	0.880899	0.999187	0		0.172233	0.50591	0.787268	0		0.064201	0.803736	0.942481	0		-0.128087	0.620401	0.916661	0		0.0308363	0.904961	0.990352	0		-0.237306	0.623784	0.999864	0
Dus3l	0.174214	0.0671347	0.714541	0		0.0955991	0.308595	0.891426	0		0.100171	0.243962	0.441803	0		0.0105867	0.905651	0.991323	0		-0.00602987	0.946173	0.999187	0		-0.0262563	0.768882	0.92048	0		-0.106692	0.236025	0.61215	0		-0.00675075	0.93975	0.990886	0		-0.00357763	0.968047	0.99638	0		0.104181	0.533858	0.999864	0
Asb5	0.0433675	0.926719	0.999952	0		0.104804	0.824147	0.995117	0		0.0514477	0.904977	0.948806	0		-0.278442	0.538027	0.940579	0		-0.284735	0.52892	0.982294	0		-0.104701	0.816547	0.941306	0		0.495589	0.275304	0.655157	0		0.435442	0.337048	0.790652	0		0.0245791	0.956556	0.995649	0		-0.185359	0.826231	0.999864	0
Yy1	0.178794	0.176992	0.872286	0		0.1613	0.222341	0.832175	0		-0.00146563	0.990237	0.995185	0		-0.166852	0.187733	0.797284	0		-0.131795	0.296297	0.912637	0		-0.204297	0.108469	0.400361	0		0.230698	0.0710157	0.330771	0		0.0144603	0.908205	0.986312	0		0.0444943	0.722921	0.970845	0		0.0602763	0.797311	0.999864	0
Csn3	0.398934	0.209625	0.897958	0		-0.277035	0.381407	0.918179	0		-0.350259	0.227804	0.424778	0		-0.264205	0.382995	0.898426	0		-0.116536	0.699384	0.999187	0		-0.493483	0.106908	0.39803	0		0.790432	0.0115354	0.103455	0		0.0361281	0.904637	0.985026	0		0.546946	0.0749135	0.728272	0		0.599713	0.290825	0.999864	0
Malat1	0.0235547	0.831253	0.999952	0		0.0382828	0.7292	0.983838	0		0.22201	0.0323073	0.132415	0		-0.10262	0.334413	0.87912	0		0.164107	0.125746	0.770823	0		0.153543	0.151315	0.465136	0		-0.11325	0.287317	0.667851	0		-0.128799	0.227111	0.716189	0		-0.0885137	0.404441	0.903131	0		-0.163742	0.409677	0.999864	0
Gm11595	-0.137171	0.713308	0.999952	0		-0.0564052	0.879831	0.997122	0		-0.323441	0.345329	0.547778	0		-0.00235747	0.994731	0.999002	0		-0.130811	0.714242	0.999187	0		-0.256915	0.473038	0.768032	0		-0.0160764	0.964079	0.990205	0		-0.140816	0.693492	0.936606	0		-0.0465912	0.896165	0.98988	0		0.447057	0.504342	0.999864	0
1600027J07Rik	0.858399	0.21612	0.90045	0		0.32983	0.632048	0.972285	0		0.83787	0.187047	0.377662	0		-1.04852	0.116327	0.727776	0		0.127031	0.847004	0.999187	0		-0.394335	0.549949	0.814277	0		-0.105141	0.873114	0.965392	0		-0.272171	0.679554	0.931954	0		-0.651399	0.32507	0.874045	0		-2.02239	0.105743	0.999864	0
Armc1	-0.182697	0.0279601	0.557775	0		-0.111708	0.171569	0.78745	0		0.0302725	0.682271	0.814031	0		-0.0528079	0.495929	0.929371	0		-0.0170449	0.825636	0.999187	0		0.0399848	0.605749	0.845061	0		0.0210155	0.785943	0.937262	0		0.0111841	0.885046	0.980388	0		-0.0638415	0.410979	0.905347	0		0.239471	0.10316	0.999864	0
Gm6418	-0.145559	0.633301	0.999952	0		-0.184416	0.545864	0.962131	0		0.0363178	0.896252	0.943999	0		0.0386128	0.894654	0.989989	0		-0.236602	0.418841	0.956758	0		0.489514	0.0984017	0.381668	0		0.123009	0.673422	0.90071	0		0.190439	0.514685	0.879877	0		-0.058003	0.84235	0.984753	0		0.239561	0.660885	0.999864	0
4930524C18Rik	-0.845556	0.144922	0.836206	0		-0.876125	0.131292	0.742423	0		-0.0760008	0.884583	0.937944	0		-0.113246	0.836346	0.986396	0		-0.0108826	0.984159	0.999326	0		-0.127053	0.81674	0.941306	0		-0.594867	0.281082	0.662123	0		0.293619	0.59278	0.907003	0		-0.442422	0.421326	0.907502	0		-0.803672	0.434829	0.999864	0
Kcnmb2	-0.203688	0.698148	0.999952	0		0.0633316	0.903947	0.997361	0		0.0250516	0.958344	0.978084	0		0.850731	0.0954682	0.707949	0		0.183342	0.71523	0.999187	0		0.420347	0.404412	0.718083	0		-0.153817	0.759485	0.928996	0		0.573844	0.256645	0.742617	0		-0.307054	0.541743	0.940598	0		-0.932769	0.323464	0.999864	0
Vmn1r233	0.876003	0.279814	0.937062	0		0.585765	0.468203	0.944024	0		1.48314	0.0488343	0.167408	0		0.113449	0.882928	0.989243	0		-0.547483	0.478551	0.973256	0		-0.0607339	0.937159	0.98209	0		-0.0509868	0.947228	0.985634	0		0.5773	0.455075	0.855128	0		0.564612	0.464982	0.919422	0		0.174488	0.903637	0.999864	0
Mtfp1	-0.121204	0.338215	0.955602	0		-0.169593	0.182397	0.799864	0		-0.0896638	0.43741	0.629575	0		0.179468	0.141206	0.750993	0		-0.137078	0.258654	0.895384	0		0.0465272	0.699574	0.890222	0		-0.0890955	0.46095	0.79314	0		0.0425353	0.724211	0.944088	0		-0.170042	0.162779	0.79295	0		-0.310962	0.172238	0.999864	0
Mrpl24	-0.19885	0.06879	0.720603	0		-0.235203	0.0326131	0.506768	0		0.0961586	0.329033	0.531205	0		-0.0603643	0.557009	0.944666	0		-0.14626	0.158663	0.810275	0		0.254194	0.0165402	0.155332	0		-0.173575	0.0958664	0.389664	0		-0.0333073	0.745562	0.950005	0		-0.249311	0.0185943	0.592828	0		0.169961	0.377953	0.999864	0
Tfrc	-0.154284	0.192163	0.883822	0		-0.00891856	0.939315	0.998893	0		0.13355	0.216298	0.412773	0		-0.209457	0.0668522	0.643752	0		-0.217869	0.0569956	0.598707	0		-0.287425	0.0133397	0.137894	0		-0.0922426	0.412375	0.761739	0		-0.2143	0.0610136	0.490351	0		0.00784675	0.944195	0.995057	0		0.220945	0.295125	0.999864	0
Gm43391	-0.031548	0.859704	0.999952	0		-0.177298	0.323178	0.89882	0		-0.00219105	0.989282	0.994784	0		-0.243795	0.158134	0.764704	0		-0.192848	0.262212	0.898764	0		-0.0231869	0.892005	0.96616	0		0.1387	0.418413	0.765592	0		0.304604	0.0797017	0.540481	0		-0.0365855	0.830401	0.983858	0		0.251288	0.433157	0.999864	0
Sprr2a1	0.333142	0.131358	0.811283	0		-0.0757016	0.728492	0.983838	0		-0.118827	0.551593	0.720978	0		0.0799676	0.701608	0.969635	0		0.129849	0.534406	0.982294	0		0.133235	0.523849	0.798814	0		0.142254	0.496283	0.812372	0		-0.0408895	0.844581	0.970541	0		0.0675989	0.745964	0.975428	0		-0.236087	0.545924	0.999864	0
Gm49391	-0.131103	0.742004	0.999952	0		0.26484	0.506903	0.952977	0		0.173015	0.63479	0.782201	0		-0.151357	0.691326	0.96745	0		-0.0359283	0.924842	0.999187	0		-0.376503	0.325698	0.655653	0		-1.63482	9.57237e-05	0.00327479	-1		0.415351	0.278873	0.757235	0		-0.667269	0.0853228	0.740177	0		-1.12567	0.119549	0.999864	0
Olfr766-ps1	-0.0144177	0.965485	0.999952	0		-0.388575	0.247244	0.854124	0		-1.00271	0.00188557	0.031932	0		-0.564358	0.08208	0.675602	0		0.430665	0.181348	0.834577	0		-0.945507	0.00469301	0.0780312	0		0.221418	0.488613	0.808609	0		-0.416819	0.195495	0.687488	0		0.177959	0.577427	0.947308	0		-0.625601	0.297344	0.999864	0
Mrpl50	0.139461	0.27593	0.935214	0		0.155094	0.226392	0.835971	0		0.257545	0.030963	0.129081	0		-0.00388129	0.974548	0.996594	0		-0.190904	0.121689	0.764363	0		0.0296216	0.807689	0.937957	0		0.0865086	0.478291	0.802891	0		-0.00121776	0.992013	0.998411	0		-0.0680833	0.576404	0.947308	0		0.168796	0.459706	0.999864	0
Sertm1	-0.21074	0.725848	0.999952	0		-0.725077	0.23117	0.838376	0		-0.693781	0.210378	0.405554	0		0.84226	0.14764	0.753935	0		0.221535	0.700119	0.999187	0		-0.112527	0.844795	0.95156	0		0.362991	0.52857	0.830593	0		0.552998	0.338474	0.791396	0		0.0599212	0.916962	0.991936	0		-0.0901509	0.933178	0.999864	0
Gm50364	0.677899	0.181658	0.876351	0		0.388314	0.441033	0.936511	0		0.110241	0.810279	0.895893	0		-0.0965097	0.84089	0.98659	0		0.149805	0.755409	0.999187	0		0.0890798	0.852989	0.954694	0		-0.0476854	0.920971	0.978358	0		-0.00771981	0.987185	0.997481	0		1.01524	0.0393704	0.683798	0		2.20407	0.0177234	0.999864	0
Drosha	-0.0994988	0.361323	0.96031	0		-0.107222	0.32563	0.899145	0		-0.0516794	0.602758	0.759079	0		0.136124	0.194046	0.802347	0		0.09229	0.376103	0.944581	0		0.235094	0.0276575	0.202902	0		-0.267705	0.0128479	0.111737	0		0.103204	0.322829	0.783168	0		-0.0193252	0.852338	0.985778	0		0.225705	0.24875	0.999864	0
Tex264	0.0225649	0.837076	0.999952	0		-0.163526	0.140997	0.753131	0		-0.0818481	0.416106	0.61203	0		0.15303	0.149751	0.756489	0		-0.0359385	0.732266	0.999187	0		0.0664162	0.527896	0.801265	0		-0.31137	0.00464344	0.0549096	0		0.0435803	0.678342	0.93169	0		-0.145727	0.169697	0.795821	0		-0.105953	0.590171	0.999864	0
Speer6-ps1	-0.0129451	0.961268	0.999952	0		-0.0333588	0.900419	0.997361	0		0.119904	0.623093	0.773533	0		0.575295	0.0282763	0.510597	0		0.046446	0.855541	0.999187	0		0.519636	0.0464772	0.265155	0		-0.307683	0.231559	0.607465	0		0.111157	0.663338	0.928201	0		0.095447	0.708485	0.969582	0		0.193957	0.684696	0.999864	0
Brpf3	-0.0619344	0.796585	0.999952	0		-0.381221	0.117693	0.721553	0		-0.57595	0.0115294	0.0750082	0		-0.24841	0.283017	0.852311	0		0.0766606	0.738876	0.999187	0		-0.37387	0.109083	0.401519	0		0.211951	0.358788	0.725511	0		-0.277107	0.23184	0.720308	0		0.270994	0.242129	0.836742	0		0.188991	0.660622	0.999864	0
Rilpl2	0.447917	0.0146864	0.450121	0		0.46566	0.0114055	0.362415	0		0.492505	0.0038053	0.0437459	0		0.0339035	0.84168	0.98659	0		-0.0876026	0.606239	0.994968	0		-0.372466	0.0325465	0.220514	0		-0.0664853	0.695465	0.908558	0		0.18984	0.266653	0.748195	0		-0.0879648	0.604756	0.952696	0		-0.195763	0.53836	0.999864	0
Cfap73	0.351437	0.392528	0.971802	0		0.107256	0.793314	0.992974	0		-1.27405	0.00138975	0.0272011	0		-0.844362	0.0358347	0.554927	0		0.451391	0.252771	0.892059	0		-1.4979	0.000403704	0.019658	-1		0.319317	0.416654	0.764238	0		-0.312897	0.42601	0.841596	0		0.549739	0.165273	0.79465	0		-0.506337	0.490685	0.999864	0
Obscn	0.195626	0.29307	0.945539	0		0.185856	0.317545	0.897851	0		0.184746	0.277507	0.478021	0		-0.157531	0.375386	0.895256	0		0.37697	0.037688	0.504413	0		0.0147477	0.933567	0.980506	0		-0.0137026	0.938265	0.983079	0		0.121188	0.494496	0.871498	0		0.074824	0.672655	0.964632	0		-0.0102462	0.975304	0.999864	0
Tial1	0.0540462	0.538985	0.997775	0		-0.0992566	0.261632	0.864544	0		0.0595872	0.45908	0.647869	0		-0.0966319	0.253541	0.836719	0		-0.169096	0.0490139	0.565347	0		-0.0788738	0.350159	0.677875	0		-0.171892	0.0455447	0.253173	0		-0.00177878	0.983105	0.996654	0		-0.120195	0.157213	0.790699	0		0.150401	0.341054	0.999864	0
Wdr70	-0.0316062	0.835146	0.999952	0		0.138742	0.363126	0.913652	0		0.277421	0.0505377	0.17043	0		0.119322	0.413302	0.905465	0		-0.0549848	0.705335	0.999187	0		0.0815101	0.575484	0.828367	0		-0.238837	0.105413	0.407316	0		-0.135253	0.354284	0.801105	0		-0.17029	0.244846	0.838368	0		-0.109989	0.686021	0.999864	0
Crtc3	-0.0433212	0.71906	0.999952	0		0.141932	0.241943	0.848125	0		0.345639	0.00285028	0.0381987	0		0.15699	0.177314	0.784613	0		0.0508155	0.65937	0.998499	0		0.343355	0.00444991	0.0757312	0		-0.190899	0.102583	0.401785	0		0.0719319	0.533117	0.886954	0		-0.162192	0.163677	0.794286	0		-0.00985661	0.963509	0.999864	0
Gm35339	0.124174	0.271966	0.932821	0		-0.167959	0.139528	0.75023	0		-0.0540674	0.598779	0.755744	0		-0.0539947	0.615705	0.958161	0		-0.00160646	0.988068	0.999326	0		-0.015837	0.882801	0.962784	0		0.0339098	0.752375	0.92732	0		-0.146933	0.175883	0.667645	0		0.116441	0.281561	0.855836	0		-0.0735266	0.71466	0.999864	0
Crip1	0.0895978	0.589039	0.999431	0		0.0944894	0.568938	0.964628	0		0.290824	0.0597221	0.187684	0		0.163076	0.306261	0.864464	0		-0.00763549	0.961564	0.999187	0		0.253139	0.115249	0.412394	0		0.131446	0.408585	0.759481	0		0.159359	0.317288	0.779813	0		-0.206772	0.196157	0.81008	0		-0.0427449	0.88535	0.999864	0
4831440D22Rik	0.140504	0.468627	0.987601	0		0.209544	0.281534	0.874018	0		0.36319	0.0445957	0.159891	0		0.222633	0.232538	0.825725	0		0.125414	0.498862	0.976115	0		0.397277	0.036252	0.233209	0		-0.0452685	0.806718	0.94283	0		0.229993	0.217708	0.709981	0		0.0545691	0.768083	0.97602	0		0.0792583	0.818883	0.999864	0
Zfp36	0.180675	0.33486	0.955602	0		0.128249	0.492492	0.947629	0		0.25506	0.139197	0.313947	0		-0.120615	0.499912	0.931024	0		-0.406634	0.0266641	0.440342	0		-0.187468	0.296151	0.630543	0		0.0980288	0.583152	0.860229	0		0.423911	0.0211578	0.350584	0		-0.0288171	0.871637	0.986937	0		0.0586606	0.860446	0.999864	0
Bicdl1	-0.107036	0.695243	0.999952	0		0.255909	0.350943	0.907766	0		0.186658	0.455827	0.645188	0		0.140529	0.591212	0.954227	0		0.250835	0.339471	0.933205	0		0.512849	0.0546377	0.285792	0		-0.115694	0.658198	0.895159	0		0.355419	0.178156	0.668336	0		-0.136534	0.601767	0.952498	0		0.0598202	0.902585	0.999864	0
Gm12842	0.13934	0.43518	0.980449	0		0.287437	0.111391	0.709731	0		0.190409	0.245326	0.44345	0		-0.0772153	0.650576	0.96157	0		-0.112886	0.5084	0.978612	0		0.00765021	0.964163	0.990382	0		-0.454009	0.0102771	0.0957549	0		0.235663	0.170931	0.663154	0		-0.175837	0.304666	0.864739	0		-0.207313	0.516177	0.999864	0
Intu	0.0281337	0.840942	0.999952	0		0.0552554	0.693655	0.98244	0		-0.060559	0.636813	0.783686	0		-0.181981	0.1793	0.786495	0		-0.217891	0.109409	0.745611	0		-0.206855	0.128024	0.430405	0		-0.0281954	0.833525	0.951863	0		-0.0916625	0.495459	0.871797	0		-0.0372797	0.781127	0.978199	0		-0.1781	0.479071	0.999864	0
Lancl2	-0.0690864	0.710758	0.999952	0		0.218293	0.244598	0.851431	0		0.20956	0.222013	0.419029	0		-0.337793	0.0630444	0.637031	0		-0.462348	0.0123187	0.331669	0		-0.393249	0.0316013	0.217932	0		0.16883	0.345697	0.715951	0		-0.258554	0.151458	0.643533	0		-0.200362	0.264089	0.848741	0		-0.15149	0.649793	0.999864	0
Tcp11l1	0.196526	0.1755	0.869804	0		0.0827263	0.565132	0.96375	0		-0.0362954	0.782134	0.878116	0		-0.227745	0.102512	0.718474	0		-0.0479505	0.727196	0.999187	0		-0.377744	0.00826925	0.107331	0		0.0454656	0.740794	0.923485	0		-0.127912	0.354095	0.800784	0		0.0516223	0.707266	0.969508	0		-0.284335	0.271832	0.999864	0
Upk1b	0.546895	0.22845	0.908368	0		0.196691	0.662512	0.976864	0		0.218951	0.595225	0.753385	0		-0.82627	0.0604132	0.63268	0		-0.346553	0.422879	0.956864	0		-0.298684	0.489302	0.77731	0		-1.62933	0.000453147	0.0104923	-1		0.33463	0.438891	0.846627	0		-0.362323	0.40225	0.902671	0		-1.31104	0.109179	0.999864	0
Galk2	0.165966	0.131396	0.811283	0		0.195646	0.0767925	0.629607	0		0.22527	0.0273227	0.120558	0		0.287698	0.00787	0.314738	0		0.18103	0.0866936	0.694784	0		0.354696	0.00131038	0.0389934	0		-0.065168	0.531437	0.831472	0		0.179583	0.0891581	0.555062	0		-0.0791556	0.447655	0.916335	0		0.0786952	0.685862	0.999864	0
Tmem208	0.0175059	0.851475	0.999952	0		-0.0446936	0.63301	0.972379	0		0.152922	0.0787048	0.22109	0		0.0966578	0.283067	0.852311	0		0.0554081	0.536522	0.982317	0		0.298245	0.00165107	0.0437981	0		0.0329454	0.712852	0.913546	0		0.216025	0.0193031	0.341513	0		-0.0523606	0.559071	0.943321	0		0.186142	0.269353	0.999864	0
Med28	-0.020997	0.844354	0.999952	0		0.137639	0.20222	0.816883	0		0.119182	0.226535	0.423288	0		0.000834749	0.993491	0.998937	0		0.00533991	0.958378	0.999187	0		0.107706	0.295528	0.630461	0		0.234831	0.0257493	0.177327	0		0.0188023	0.854225	0.973961	0		0.0127823	0.900589	0.990284	0		-0.0209248	0.912958	0.999864	0
Dancr	-0.0250619	0.75743	0.999952	0		-0.00976387	0.904179	0.997361	0		0.13333	0.0772853	0.218292	0		-0.15326	0.0532706	0.609977	0		-0.0366769	0.636921	0.996087	0		0.188626	0.0185842	0.165636	0		-0.0826926	0.289728	0.669372	0		-0.0453313	0.559898	0.89381	0		-0.151355	0.0561755	0.705558	0		0.00520217	0.971417	0.999864	0
A330023F24Rik	-0.187049	0.0624601	0.703264	0		-0.056415	0.567189	0.963764	0		0.0608636	0.499723	0.680229	0		-0.112217	0.237152	0.829102	0		-0.134905	0.156731	0.807422	0		0.0270799	0.773779	0.922946	0		-0.0220974	0.81453	0.945958	0		0.0222057	0.813638	0.964091	0		0.10101	0.286569	0.858736	0		0.0908687	0.606544	0.999864	0
Hbs1l	-0.0903998	0.501663	0.993394	0		0.119302	0.376158	0.916942	0		0.204967	0.0999284	0.255455	0		0.00385026	0.976081	0.996844	0		-0.251418	0.0552741	0.588188	0		0.117695	0.361694	0.685494	0		-0.275118	0.0367093	0.220688	0		0.0331308	0.796487	0.961557	0		-0.259111	0.0485122	0.701733	0		-0.13205	0.583214	0.999864	0
Nectin1	-0.0424754	0.809132	0.999952	0		0.0432302	0.80581	0.993433	0		-0.187834	0.246018	0.444405	0		0.13293	0.431026	0.911697	0		0.292232	0.0875874	0.695669	0		-0.0855496	0.611575	0.847595	0		0.522238	0.00316868	0.0418249	0		-0.236239	0.164868	0.658142	0		0.289961	0.0899955	0.742218	0		0.0879813	0.779901	0.999864	0
Kiss1r	0.222653	0.524459	0.995371	0		0.398578	0.256946	0.861128	0		0.143586	0.652984	0.795074	0		0.0758002	0.820497	0.984041	0		0.372651	0.267862	0.899851	0		0.151637	0.650176	0.866672	0		-0.210758	0.528924	0.830752	0		-0.291183	0.385319	0.819295	0		-0.460102	0.172867	0.797728	0		-1.53839	0.0171942	0.999864	0
A730011C13Rik	-0.127271	0.731398	0.999952	0		-0.0740608	0.841603	0.995561	0		0.124637	0.713046	0.834202	0		0.0381005	0.914426	0.992679	0		-0.342038	0.337273	0.932461	0		-0.278476	0.433829	0.738241	0		0.708209	0.0507802	0.269648	0		0.0561375	0.874208	0.977835	0		0.102476	0.772659	0.976434	0		-0.16393	0.804862	0.999864	0
Gm31532	-0.543641	0.542857	0.998456	0		-0.351584	0.69355	0.98244	0		-0.237104	0.771146	0.871825	0		0.567448	0.507029	0.93273	0		-0.564817	0.50899	0.978612	0		-0.357926	0.675095	0.879946	0		1.25624	0.145972	0.486516	0		1.49545	0.0851135	0.548867	0		1.2275	0.155184	0.790047	0		2.13272	0.186066	0.999864	0
Ankrd50	-0.0998917	0.565241	0.999431	0		0.167542	0.336426	0.90293	0		0.433598	0.0085728	0.0639891	0		0.0886995	0.593494	0.954227	0		0.0312436	0.850651	0.999187	0		0.278615	0.0983018	0.381668	0		-0.459856	0.00781094	0.0789572	0		-0.078248	0.637602	0.921871	0		-0.419363	0.014613	0.571779	0		-0.3775	0.227762	0.999864	0
Fgf22	0.0165392	0.960215	0.999952	0		-0.0254321	0.938858	0.998893	0		0.065422	0.829114	0.906832	0		0.606632	0.0610447	0.633957	0		-0.0790282	0.803355	0.999187	0		0.122764	0.699039	0.889935	0		-0.390093	0.222862	0.59703	0		-0.186425	0.557581	0.893373	0		-0.0192074	0.951725	0.995649	0		-0.566604	0.342307	0.999864	0
Mrps34	0.107669	0.180699	0.876268	0		0.141245	0.0812638	0.64106	0		0.22326	0.00350388	0.042045	0		0.00456492	0.952216	0.993838	0		-0.05572	0.465867	0.968431	0		0.0421438	0.580766	0.831247	0		0.0672835	0.379221	0.740622	0		0.0913164	0.23443	0.721952	0		0.0105816	0.889536	0.988176	0		0.0218799	0.877999	0.999864	0
Septin11	-0.0275811	0.859214	0.999952	0		0.0998586	0.521654	0.956642	0		0.445185	0.00292654	0.0386631	0		0.244497	0.105482	0.72218	0		0.0404953	0.785553	0.999187	0		0.353745	0.0211277	0.176237	0		-0.0955512	0.52167	0.827657	0		0.237975	0.114823	0.591824	0		-0.138239	0.355135	0.88437	0		-0.261656	0.349573	0.999864	0
Hprt	0.0755299	0.531545	0.996648	0		0.113845	0.347031	0.907766	0		0.229371	0.0419276	0.153624	0		0.226927	0.0539766	0.612859	0		-0.0151091	0.895717	0.999187	0		0.126335	0.276314	0.611142	0		0.143534	0.217041	0.590009	0		-0.0324883	0.778142	0.955958	0		0.0103379	0.928535	0.992424	0		0.246855	0.255821	0.999864	0
Creld2	0.0819099	0.562476	0.999431	0		0.0618333	0.661697	0.976864	0		0.186606	0.152858	0.333033	0		-0.0898687	0.506907	0.932721	0		-0.210432	0.124327	0.768481	0		0.0974465	0.471954	0.766992	0		-0.104159	0.442173	0.781404	0		0.126783	0.350333	0.798109	0		0.120817	0.373251	0.892843	0		0.0703847	0.780696	0.999864	0
Hdac8	-0.11217	0.61089	0.999952	0		-0.0833328	0.705247	0.98247	0		-0.0310035	0.877549	0.934207	0		0.0525166	0.803187	0.980946	0		-0.0709593	0.736382	0.999187	0		0.0875777	0.677887	0.880277	0		0.226368	0.285691	0.666247	0		0.119574	0.570977	0.897914	0		0.0501859	0.811748	0.981969	0		0.195741	0.619893	0.999864	0
Obox2	0.124387	0.745251	0.999952	0		-0.0201864	0.957922	0.999346	0		-1.12488	0.00237941	0.0354192	0		-0.757748	0.0435156	0.582796	0		0.475414	0.198598	0.848865	0		-1.49028	0.000190294	0.0123882	-1		0.474619	0.199335	0.567642	0		-0.479313	0.195014	0.686423	0		0.60665	0.103027	0.746349	0		-0.133652	0.845323	0.999864	0
Scp2	-0.151795	0.146459	0.838427	0		-0.00118292	0.990861	0.999346	0		0.121244	0.20314	0.396889	0		0.117478	0.238257	0.829102	0		-0.0565118	0.568131	0.987757	0		0.0205242	0.835506	0.948134	0		-0.120349	0.227161	0.602249	0		0.0198539	0.840803	0.969829	0		-0.0351167	0.722508	0.970744	0		0.0836679	0.65124	0.999864	0
Tex43	-0.0496276	0.907052	0.999952	0		0.211158	0.619808	0.971653	0		0.0456213	0.906516	0.949547	0		-0.236965	0.560887	0.945466	0		-0.581206	0.157729	0.808775	0		-0.665606	0.106905	0.39803	0		0.27192	0.504838	0.819022	0		0.212574	0.601764	0.911513	0		0.133428	0.743008	0.975428	0		-0.267351	0.72549	0.999864	0
Tmem65	-0.163599	0.575342	0.999431	0		0.654889	0.0288683	0.482722	0		0.368218	0.17155	0.358125	0		-0.0449053	0.872127	0.988131	0		-0.00964225	0.972425	0.999187	0		0.149571	0.592431	0.837405	0		-0.037625	0.892716	0.970158	0		-0.0121061	0.965384	0.993994	0		0.440678	0.119269	0.766578	0		0.351565	0.501628	0.999864	0
Ep300	0.104238	0.560621	0.999431	0		0.57972	0.00214714	0.222012	0		0.455636	0.00747659	0.0594228	0		-0.116416	0.497326	0.929933	0		-0.359915	0.0400559	0.516793	0		-0.336287	0.0543383	0.285173	0		0.344658	0.0488412	0.263968	0		0.22072	0.201206	0.692535	0		0.247659	0.152517	0.788908	0		0.491223	0.129857	0.999864	0
Kif26b	0.533528	0.151835	0.845149	0		0.345799	0.349699	0.907766	0		0.0515614	0.87815	0.934586	0		-0.585203	0.101685	0.717681	0		-0.556224	0.119243	0.761896	0		-0.551398	0.122393	0.422341	0		-0.314912	0.373242	0.737323	0		0.0752119	0.830877	0.967942	0		-0.460546	0.195124	0.809522	0		-0.0922542	0.88862	0.999864	0
Olfr533	0.890045	0.165556	0.860743	0		0.432661	0.496575	0.94877	0		0.302017	0.603167	0.759399	0		0.332385	0.584815	0.953025	0		-0.142133	0.815009	0.999187	0		-0.0949165	0.875818	0.960316	0		-0.189352	0.75533	0.927779	0		0.0817133	0.892976	0.981938	0		-0.176648	0.771255	0.976318	0		-0.867726	0.446566	0.999864	0
Ighv14-2	0.254738	0.175553	0.869804	0		0.447357	0.0198252	0.426307	0		0.502937	0.0047568	0.0483272	0		0.273831	0.129123	0.741224	0		0.0291894	0.869807	0.999187	0		-0.0381475	0.830406	0.946803	0		0.620487	0.00106464	0.0195761	0		0.361116	0.0474251	0.451322	0		0.333443	0.0662828	0.719315	0		0.485419	0.149902	0.999864	0
Gm14636	0.328244	0.209997	0.897958	0		0.189276	0.4671	0.943487	0		0.577223	0.0184375	0.0974998	0		0.108552	0.662335	0.964011	0		0.113165	0.648962	0.997951	0		0.263899	0.290965	0.626222	0		-0.35578	0.156667	0.504971	0		0.293044	0.241638	0.729567	0		0.0947946	0.702872	0.969322	0		0.0557303	0.904515	0.999864	0
Ntpcr	-0.0658456	0.661067	0.999952	0		-0.000791354	0.995791	0.999637	0		0.172389	0.212722	0.408512	0		0.144182	0.31796	0.867555	0		0.100609	0.484618	0.973854	0		0.267915	0.0671628	0.317799	0		-0.0359031	0.802573	0.942036	0		-0.0838402	0.559955	0.893831	0		-0.0599799	0.676376	0.965032	0		0.0463384	0.863032	0.999864	0
Unc119	-0.111385	0.44119	0.984784	0		0.107687	0.456407	0.94016	0		0.201622	0.130895	0.30255	0		0.2571	0.0674726	0.646632	0		0.0345404	0.802315	0.999187	0		0.332975	0.0193387	0.168698	0		0.302286	0.0327825	0.206217	0		0.292412	0.0386053	0.426652	0		0.0852713	0.537283	0.940479	0		0.167691	0.516762	0.999864	0
Htr1d	0.1041	0.802429	0.999952	0		0.204933	0.622689	0.972285	0		0.847886	0.0300114	0.12675	0		-0.153535	0.699903	0.969554	0		0.11115	0.780126	0.999187	0		-0.45814	0.253265	0.588504	0		-0.0737993	0.852919	0.957647	0		-0.130881	0.742417	0.948722	0		0.463299	0.24804	0.839331	0		0.322013	0.665727	0.999864	0
Ropn1l	0.055124	0.818664	0.999952	0		0.36131	0.137757	0.750166	0		0.215339	0.32963	0.531786	0		0.369192	0.113621	0.725742	0		0.0126074	0.956288	0.999187	0		0.0373153	0.871141	0.959326	0		0.24734	0.285376	0.666044	0		-0.441986	0.0597457	0.48733	0		-0.252779	0.275055	0.851455	0		-0.104534	0.808125	0.999864	0
Klhl29	0.466458	0.195554	0.887927	0		0.0458831	0.897724	0.997361	0		0.165001	0.613522	0.766352	0		-0.182564	0.593585	0.954227	0		-0.426408	0.215899	0.865862	0		-0.0732552	0.830216	0.946748	0		-0.361033	0.293549	0.672938	0		-0.304589	0.374668	0.812385	0		-0.691065	0.0479186	0.701526	0		-0.229539	0.719622	0.999864	0
Gm45193	0.545139	0.0222013	0.513336	0		0.360886	0.123716	0.730916	0		0.452585	0.0368035	0.142537	0		0.105725	0.633264	0.960544	0		0.108741	0.623628	0.996087	0		0.0428245	0.846584	0.952507	0		-0.0580881	0.793019	0.93937	0		-0.0698692	0.752342	0.950846	0		-0.282236	0.206326	0.817894	0		-0.0602668	0.884273	0.999864	0
Gm46578	-0.0780814	0.514305	0.994601	0		0.125672	0.295742	0.884822	0		0.280489	0.0131604	0.0807857	0		-0.334038	0.00522302	0.272192	0		-0.397383	0.00108904	0.119546	0		-0.0671505	0.557616	0.817983	0		-0.00825396	0.942429	0.984207	0		0.103651	0.366698	0.807869	0		-0.114631	0.318634	0.872515	0		0.10624	0.619771	0.999864	0
Adamts8	0.277495	0.519804	0.995371	0		-0.298531	0.488834	0.947629	0		-1.44271	0.000642105	0.0204205	-1		-0.809011	0.0546232	0.614541	0		0.526059	0.205549	0.858342	0		-1.49006	0.000743777	0.0285531	-1		0.321513	0.436321	0.778612	0		-0.496182	0.231978	0.72054	0		0.495566	0.232548	0.832581	0		-0.582672	0.45071	0.999864	0
Asb7	-0.0155934	0.92234	0.999952	0		0.0854457	0.593797	0.969156	0		0.23587	0.111804	0.273707	0		0.101511	0.508243	0.93366	0		0.0441268	0.773215	0.999187	0		0.080638	0.59887	0.84069	0		0.151478	0.325012	0.698037	0		0.151175	0.325971	0.784579	0		0.0601371	0.694638	0.966363	0		-0.0136626	0.961944	0.999864	0
Gm3896	-0.0241997	0.930067	0.999952	0		-0.205161	0.458278	0.940877	0		-0.554118	0.0322835	0.132398	0		-0.240158	0.364994	0.890938	0		0.218349	0.40977	0.953837	0		-0.430662	0.107852	0.399476	0		-0.159857	0.545459	0.84035	0		-0.561609	0.0379115	0.423682	0		0.0582213	0.825407	0.983464	0		-0.0815217	0.868847	0.999864	0
Meiosin	0.133592	0.593462	0.999525	0		0.0252911	0.919375	0.997704	0		0.242362	0.291612	0.492653	0		-0.00437452	0.985402	0.997758	0		-0.190324	0.427659	0.958023	0		-0.31507	0.191893	0.519461	0		-0.136446	0.568911	0.852772	0		0.0835511	0.726918	0.944704	0		0.141514	0.554701	0.94235	0		0.0717076	0.872646	0.999864	0
Gm5447	-0.0102172	0.986974	0.999952	0		-0.303342	0.628347	0.972285	0		0.0331081	0.95384	0.975518	0		0.0193366	0.97424	0.996594	0		0.0713113	0.905215	0.999187	0		0.0421366	0.943904	0.984312	0		-0.122762	0.837607	0.952993	0		-0.260081	0.66441	0.928344	0		0.413201	0.491409	0.925195	0		0.685732	0.541375	0.999864	0
Csgalnact1	-0.282111	0.521374	0.995371	0		0.286855	0.514428	0.956046	0		0.141176	0.725059	0.841486	0		-0.110856	0.791884	0.979371	0		-0.344885	0.413393	0.954767	0		-0.258204	0.539578	0.807781	0		-1.6187	0.000367286	0.0089773	-1		0.304267	0.470139	0.860621	0		-0.850555	0.0479698	0.701526	0		-0.878574	0.267019	0.999864	0
Mixl1	0.0750583	0.87593	0.999952	0		0.166617	0.729047	0.983838	0		0.525703	0.235241	0.432511	0		0.0611593	0.89423	0.989989	0		0.5463	0.238689	0.883908	0		-0.164788	0.720339	0.899897	0		0.086701	0.850517	0.956451	0		0.374943	0.416742	0.837798	0		0.250603	0.5865	0.948359	0		0.0762635	0.929382	0.999864	0
Gm5553	-0.520486	0.0234194	0.519406	0		-0.323261	0.151814	0.76233	0		-0.243809	0.235203	0.432511	0		0.139656	0.513666	0.935056	0		0.138545	0.517006	0.980216	0		0.238406	0.26708	0.602646	0		-0.0615246	0.773114	0.933195	0		0.109242	0.609082	0.914065	0		0.126921	0.552624	0.942007	0		0.385981	0.335989	0.999864	0
Ntng1	-0.0357907	0.883429	0.999952	0		0.108473	0.657091	0.976439	0		0.100909	0.651389	0.793806	0		0.125415	0.591882	0.954227	0		-0.0671177	0.773925	0.999187	0		0.262495	0.264458	0.60023	0		-0.115179	0.622379	0.879652	0		0.220127	0.348359	0.79654	0		-0.0144562	0.950645	0.995649	0		-0.0253111	0.953806	0.999864	0
Pou3f3	-0.377353	0.39911	0.972918	0		0.446957	0.318707	0.897851	0		0.0739553	0.855961	0.922286	0		0.282439	0.508876	0.933672	0		0.243592	0.568613	0.987757	0		0.0168087	0.968562	0.990826	0		0.0638471	0.881012	0.967848	0		0.37341	0.383352	0.818069	0		0.260332	0.54245	0.940598	0		-0.175961	0.825502	0.999864	0
Adck1	-0.0991895	0.428153	0.979142	0		-0.0900873	0.471466	0.944806	0		0.10786	0.34654	0.548811	0		0.1932	0.110689	0.725742	0		0.0295189	0.804731	0.999187	0		0.352805	0.00477371	0.0786002	0		0.124267	0.300785	0.680148	0		0.0893274	0.455656	0.855128	0		-0.00438238	0.970711	0.996385	0		0.29361	0.192875	0.999864	0
Gm6263	-0.0653749	0.75136	0.999952	0		0.00878212	0.96603	0.999346	0		0.0744911	0.692927	0.820984	0		0.0338215	0.86393	0.986925	0		-0.0238928	0.903632	0.999187	0		0.028287	0.886024	0.963684	0		-0.624708	0.00268153	0.0372025	0		0.256004	0.198795	0.690104	0		-0.246185	0.21624	0.827347	0		-0.211148	0.568072	0.999864	0
Rbmx2	0.0599603	0.689854	0.999952	0		0.108737	0.470187	0.944034	0		0.216621	0.11949	0.285776	0		0.183579	0.205432	0.810827	0		-0.00539189	0.970059	0.999187	0		0.107063	0.457514	0.756482	0		-0.137929	0.339497	0.710722	0		0.0232969	0.871184	0.977132	0		-0.0329509	0.818624	0.983114	0		0.0820284	0.760315	0.999864	0
1700010I14Rik	0.229844	0.14179	0.83099	0		0.066592	0.666815	0.976864	0		0.254624	0.0766109	0.217179	0		0.0923817	0.533005	0.938872	0		0.0377581	0.798507	0.999187	0		-0.000981748	0.994702	0.998624	0		0.0632963	0.668904	0.899062	0		0.0462485	0.754567	0.951348	0		0.148427	0.318207	0.872515	0		0.118209	0.669448	0.999864	0
Haus7	0.226475	0.416765	0.976758	0		0.194906	0.484216	0.947629	0		0.341926	0.182601	0.372838	0		0.12156	0.647903	0.961427	0		0.015814	0.95257	0.999187	0		-0.0138074	0.958582	0.987989	0		0.189892	0.476364	0.801551	0		0.209515	0.432301	0.844345	0		0.186855	0.483403	0.923306	0		0.547651	0.274173	0.999864	0
Cadm3	0.177126	0.571832	0.999431	0		0.0377998	0.903801	0.997361	0		0.597242	0.0413635	0.152701	0		-0.445233	0.141714	0.751534	0		-0.534148	0.0795053	0.670561	0		-0.576847	0.0589794	0.297177	0		0.5082	0.0946994	0.38719	0		-0.353166	0.241638	0.729567	0		-0.0633322	0.832433	0.983955	0		-0.0443735	0.936828	0.999864	0
Rab4a	-0.167433	0.308179	0.950526	0		-0.226633	0.169861	0.787169	0		-0.0152257	0.918763	0.956235	0		0.314908	0.0488109	0.598885	0		0.188263	0.232183	0.879758	0		0.443725	0.00653606	0.0934467	0		-0.540133	0.00115809	0.0208001	0		0.0663696	0.671399	0.928947	0		-0.23546	0.136879	0.782595	0		0.00177681	0.995151	0.999864	0
Micos10	-0.109151	0.301224	0.947665	0		-0.0857367	0.415675	0.931896	0		0.130051	0.179586	0.368815	0		-0.0913701	0.365108	0.891001	0		-0.0986329	0.328614	0.928557	0		0.0990253	0.326714	0.656824	0		0.0848957	0.399767	0.754038	0		0.0127069	0.899308	0.983188	0		-0.0426629	0.671245	0.964139	0		0.25555	0.178222	0.999864	0
Baz1a	0.145972	0.264936	0.929657	0		0.228513	0.0840474	0.650355	0		0.32811	0.00803048	0.0615864	0		-0.0747929	0.54853	0.94213	0		-0.277645	0.02988	0.457566	0		-0.35338	0.00651216	0.093445	0		0.181158	0.15017	0.493033	0		0.156824	0.211547	0.704201	0		0.0682303	0.584028	0.947368	0		0.027608	0.905583	0.999864	0
Hmga2	0.213805	0.343512	0.95609	0		-0.132486	0.555975	0.96375	0		0.301489	0.146698	0.324595	0		-0.0567388	0.791817	0.979371	0		-0.0350416	0.870475	0.999187	0		-0.177946	0.409421	0.721495	0		-0.113107	0.599197	0.868102	0		-0.20172	0.350258	0.798028	0		-0.156488	0.467792	0.920598	0		-0.298185	0.459638	0.999864	0
Ak5	0.705435	0.261681	0.926931	0		0.190256	0.760511	0.987378	0		0.774477	0.178973	0.367933	0		-1.10398	0.0697253	0.652982	0		-0.630497	0.294013	0.912574	0		-0.86057	0.15432	0.470136	0		0.169493	0.776568	0.934411	0		-0.164173	0.783396	0.957574	0		-0.509034	0.395822	0.901506	0		-0.444082	0.691168	0.999864	0
Trpm4	0.592822	0.154581	0.846595	0		0.157851	0.701545	0.98247	0		0.404298	0.285634	0.486068	0		-0.386248	0.329368	0.876397	0		-0.718748	0.0732679	0.653716	0		0.0628749	0.873167	0.959929	0		-0.21667	0.582845	0.860156	0		-0.180168	0.647705	0.924611	0		-0.168001	0.669991	0.963782	0		0.201674	0.784377	0.999864	0
Ap3b1	0.109831	0.258453	0.925654	0		0.104211	0.283272	0.874018	0		0.243616	0.00800105	0.0614544	0		0.229002	0.0164384	0.426677	0		0.083178	0.369825	0.943692	0		0.137764	0.140574	0.448725	0		0.200181	0.0346014	0.21347	0		-0.107285	0.24882	0.735697	0		0.0159728	0.862665	0.986937	0		0.151497	0.382503	0.999864	0
Elmod2	0.0422113	0.869274	0.999952	0		0.116594	0.649737	0.974256	0		0.414374	0.0823088	0.226749	0		0.154471	0.529956	0.93835	0		-0.119109	0.627863	0.996087	0		0.0114747	0.962704	0.989509	0		-0.0217848	0.929262	0.980438	0		-0.14868	0.545426	0.888904	0		0.0787759	0.748334	0.97602	0		0.156532	0.733296	0.999864	0
Igkv1-132	0.532479	0.0187955	0.486387	0		0.55489	0.0146027	0.386617	0		0.687244	0.00126587	0.0265147	0		0.421492	0.049687	0.601544	0		0.205358	0.330809	0.929191	0		0.0436521	0.83539	0.948134	0		0.515832	0.0174625	0.137701	0		0.463001	0.0318373	0.398531	0		0.0487813	0.816386	0.982469	0		0.221594	0.573472	0.999864	0
Tuba3a	0.196606	0.650136	0.999952	0		-0.320957	0.459958	0.941255	0		-1.58504	0.000233164	0.0155032	-1		-0.679478	0.106477	0.723356	0		0.631165	0.132924	0.780772	0		-1.48533	0.000825758	0.0302567	-1		0.39375	0.344497	0.715256	0		-0.535438	0.200673	0.691613	0		0.830449	0.0502318	0.701971	0		-0.402589	0.604031	0.999864	0
Gstm4	0.109786	0.568522	0.999431	0		0.135306	0.482614	0.947629	0		0.385426	0.0325831	0.133051	0		0.231547	0.212055	0.815246	0		0.144538	0.433484	0.958182	0		0.136073	0.460715	0.758358	0		0.0354237	0.847275	0.955902	0		-0.189724	0.305121	0.772351	0		-0.152864	0.407659	0.904366	0		-0.224015	0.515959	0.999864	0
Gja8	-0.212618	0.548024	0.999431	0		0.011555	0.973902	0.999346	0		0.110585	0.7321	0.84586	0		0.250715	0.459617	0.919768	0		0.29391	0.386564	0.946358	0		0.236049	0.486138	0.77563	0		0.191864	0.570965	0.853777	0		0.118705	0.725612	0.944354	0		0.0385946	0.909093	0.990352	0		-0.556986	0.380488	0.999864	0
Ccdc28b	0.120969	0.498501	0.993047	0		0.128438	0.472507	0.945084	0		0.197623	0.228991	0.426004	0		0.0463835	0.785764	0.978397	0		0.0082902	0.961237	0.999187	0		0.00223098	0.989564	0.997023	0		0.0640956	0.707313	0.911966	0		0.300577	0.0832837	0.545179	0		-0.104152	0.542321	0.940598	0		-0.0338474	0.915534	0.999864	0
Gm41780	-0.0399836	0.619729	0.999952	0		0.0146791	0.855265	0.995561	0		-0.122298	0.10152	0.257765	0		-0.0798587	0.302585	0.86342	0		0.0506122	0.51199	0.979457	0		0.0728923	0.346229	0.674617	0		-0.0075732	0.921649	0.978358	0		0.0460432	0.550642	0.891266	0		0.0361688	0.638944	0.958083	0		0.0484671	0.736671	0.999864	0
Gm6682	-0.259713	0.0552248	0.682698	0		-0.254658	0.059934	0.596166	0		-0.204108	0.0974424	0.251818	0		-0.0221721	0.861333	0.986925	0		0.141174	0.269322	0.902161	0		0.123409	0.333442	0.662864	0		0.0394078	0.756297	0.928002	0		0.202097	0.116418	0.594083	0		0.146758	0.251105	0.840082	0		-0.000752962	0.99747	0.999864	0
Smyd3	-0.0121447	0.939332	0.999952	0		0.0569675	0.72127	0.983838	0		0.3601	0.0169021	0.0931397	0		0.176694	0.250767	0.836719	0		-0.0624798	0.682678	0.999187	0		0.239744	0.121473	0.420916	0		-0.446192	0.00522926	0.059565	0		-0.0311803	0.838226	0.969231	0		-0.19371	0.208683	0.820537	0		-0.395198	0.171104	0.999864	0
Gp9	-0.155845	0.730044	0.999952	0		0.344583	0.446761	0.939043	0		0.071823	0.861794	0.925269	0		-0.0468247	0.913664	0.992679	0		-0.199979	0.64375	0.997327	0		-0.3357	0.438637	0.741526	0		-1.61044	0.000539406	0.0119501	-1		0.469481	0.280409	0.758057	0		-0.747021	0.089242	0.742218	0		-1.1459	0.161107	0.999864	0
Slc9a8	-0.141842	0.294675	0.946817	0		-0.32936	0.0177779	0.411688	0		-0.0229863	0.851704	0.920034	0		0.29721	0.0249047	0.4849	0		0.268286	0.0418372	0.527498	0		0.413476	0.00233909	0.0528093	0		-0.217738	0.0959327	0.389855	0		0.0879669	0.495464	0.871797	0		0.0774154	0.548345	0.941611	0		0.176009	0.466161	0.999864	0
Zyg11a	-0.445349	0.540557	0.998011	0		-0.394747	0.587346	0.969156	0		-0.822641	0.219164	0.415289	0		0.990982	0.158574	0.764704	0		0.431018	0.535968	0.982294	0		0.427509	0.539278	0.807733	0		-0.698757	0.317395	0.691605	0		-0.77544	0.267823	0.748363	0		-0.770195	0.271029	0.851393	0		-1.2319	0.345784	0.999864	0
Ocstamp	0.362954	0.37639	0.969022	0		0.0776901	0.849147	0.995561	0		-1.17637	0.00285869	0.0382096	0		-0.954519	0.0182641	0.441056	0		0.380066	0.333502	0.930908	0		-1.47971	0.000453825	0.0209971	-1		0.272921	0.486199	0.807295	0		-0.425119	0.280057	0.757614	0		0.518158	0.189479	0.80631	0		-0.355384	0.627371	0.999864	0
Olfr406	0.180041	0.677315	0.999952	0		-0.12339	0.775374	0.989575	0		-1.3569	0.00128069	0.0265724	0		-0.798489	0.0589098	0.627054	0		0.447326	0.282815	0.908652	0		-1.4663	0.000928778	0.032471	-1		0.321184	0.439063	0.779444	0		-0.678909	0.106198	0.579676	0		0.605317	0.148448	0.788421	0		0.0354485	0.963458	0.999864	0
Rab10	-0.0498554	0.59645	0.999746	0		-0.0268807	0.775012	0.989489	0		0.00878816	0.918532	0.956095	0		-0.0526335	0.559225	0.94504	0		-0.00262492	0.97672	0.999326	0		-0.0662955	0.462499	0.759542	0		-0.0839361	0.353137	0.721838	0		0.0145051	0.87191	0.97737	0		-0.00010948	0.999029	0.999871	0		-0.0579034	0.730958	0.999864	0
Rnf111	-0.0247752	0.851931	0.999952	0		-0.0487144	0.713766	0.983838	0		0.072462	0.551032	0.720635	0		-0.0248929	0.844622	0.98659	0		-0.174365	0.174277	0.825508	0		-0.0362447	0.775423	0.923658	0		-0.00860941	0.945948	0.985359	0		0.107037	0.401193	0.828072	0		-0.0760473	0.550084	0.941851	0		0.354984	0.140051	0.999864	0
Fam162b	0.00503725	0.982417	0.999952	0		-0.0367872	0.87215	0.996813	0		-0.215453	0.305284	0.507204	0		-0.00288953	0.989459	0.998242	0		-0.0956882	0.662088	0.998934	0		-0.0697684	0.749868	0.913981	0		0.254052	0.249014	0.629055	0		-0.124529	0.569816	0.89747	0		0.185417	0.398496	0.901809	0		-0.00337807	0.993413	0.999864	0
Gm48742	0.0370679	0.893382	0.999952	0		0.221627	0.424588	0.934193	0		0.0188507	0.94055	0.968752	0		-0.0643107	0.80805	0.980946	0		0.130639	0.622022	0.996087	0		0.467937	0.0822557	0.350192	0		0.200944	0.449136	0.785477	0		0.0358986	0.892103	0.98181	0		0.0462074	0.861407	0.986937	0		-0.193209	0.696591	0.999864	0
Pex19	0.0175946	0.924144	0.999952	0		-0.203599	0.273827	0.872949	0		0.108353	0.522117	0.698704	0		0.0633865	0.720174	0.971628	0		0.217462	0.22269	0.870062	0		-0.100425	0.570768	0.825199	0		0.179429	0.31304	0.687891	0		-0.040659	0.818183	0.965318	0		0.189946	0.285859	0.858736	0		0.0843655	0.798764	0.999864	0
Trim69	0.643532	0.00783184	0.348567	0		0.0331557	0.886494	0.997122	0		0.187439	0.379341	0.57919	0		-0.147163	0.508918	0.933672	0		0.0799887	0.719107	0.999187	0		-0.152511	0.493723	0.779327	0		-0.0547347	0.805527	0.942793	0		0.153668	0.49047	0.86937	0		-0.039279	0.859737	0.986937	0		-0.223157	0.592067	0.999864	0
Cenpx	0.0866058	0.448916	0.984884	0		-0.0931395	0.415684	0.931896	0		0.0581401	0.577508	0.739852	0		0.0980168	0.371095	0.893441	0		0.0609288	0.577149	0.989427	0		0.175948	0.111919	0.407117	0		0.124727	0.256389	0.637252	0		0.246778	0.0278235	0.37795	0		0.0810507	0.458891	0.918981	0		0.111953	0.583942	0.999864	0
Isg15	0.262277	0.485281	0.99019	0		-0.17945	0.632498	0.972285	0		-0.707641	0.0438822	0.158451	0		-0.294969	0.412648	0.905352	0		0.323194	0.369771	0.943692	0		-1.09658	0.00370237	0.0678913	0		0.60161	0.098945	0.394779	0		-0.433089	0.231208	0.719928	0		0.264794	0.461721	0.919422	0		-0.251831	0.707605	0.999864	0
Zfp652	-0.0391639	0.632572	0.999952	0		-0.074728	0.363275	0.913752	0		0.0677515	0.367099	0.568549	0		0.014784	0.850234	0.98659	0		0.0419884	0.592305	0.992328	0		0.0915667	0.245769	0.581839	0		-0.101202	0.200316	0.569024	0		-0.162213	0.0430011	0.440881	0		-0.0562903	0.473399	0.921372	0		0.0777679	0.595999	0.999864	0
Epha2	0.460897	0.390754	0.971802	0		-0.049363	0.926436	0.998102	0		-0.0828164	0.865433	0.927249	0		-1.11837	0.0334889	0.541367	0		-0.532428	0.301137	0.916267	0		0.00695732	0.989149	0.99673	0		-1.64947	0.0023347	0.0337634	0		0.0597277	0.907063	0.985923	0		-0.651822	0.207016	0.818237	0		-1.0803	0.262653	0.999864	0
Ube2j2	-0.069675	0.462876	0.986529	0		-0.0176268	0.85224	0.995561	0		0.188785	0.033446	0.134391	0		0.0507603	0.575724	0.949795	0		0.00360623	0.968228	0.999187	0		0.159742	0.0829173	0.351446	0		-0.0394244	0.663584	0.897447	0		-0.015963	0.860074	0.975851	0		-0.0615264	0.497917	0.9274	0		0.241505	0.158664	0.999864	0
Gm13416	0.0796037	0.786191	0.999952	0		0.463215	0.11942	0.724759	0		0.174107	0.517082	0.694784	0		0.0653761	0.815888	0.982984	0		0.118919	0.67213	0.999187	0		0.527371	0.0654239	0.313573	0		-0.2021	0.472833	0.799092	0		0.228848	0.416671	0.837756	0		-0.0282042	0.919968	0.991936	0		-0.266521	0.612305	0.999864	0
Macf1	-0.0335943	0.779063	0.999952	0		-0.102252	0.39492	0.924685	0		0.194088	0.0812782	0.224958	0		0.025084	0.826692	0.984591	0		-0.00150949	0.989485	0.999326	0		0.0839466	0.464971	0.761432	0		-0.238385	0.0421332	0.240437	0		0.0517056	0.652055	0.925539	0		-0.228276	0.0512061	0.705522	0		-0.0363279	0.865396	0.999864	0
Ppp1r2	0.070487	0.573673	0.999431	0		0.14913	0.236807	0.843417	0		-0.138899	0.228129	0.425137	0		-0.020573	0.863516	0.986925	0		0.0496474	0.678512	0.999187	0		-0.186685	0.12381	0.423709	0		-0.000581001	0.996126	0.998981	0		0.0944945	0.431348	0.844175	0		0.0960821	0.423704	0.907685	0		-0.0165121	0.941203	0.999864	0
Prss58	0.132932	0.366122	0.964113	0		0.0791876	0.589197	0.969156	0		0.00141474	0.991564	0.995772	0		-0.0215408	0.877811	0.988305	0		0.0373592	0.789798	0.999187	0		0.0691192	0.622219	0.853033	0		-0.0553893	0.692819	0.907396	0		0.0812929	0.562469	0.894225	0		0.00562837	0.967952	0.99638	0		-0.123254	0.638575	0.999864	0
Il18bp	0.0337768	0.815795	0.999952	0		0.153325	0.293212	0.882381	0		0.368869	0.00755752	0.0598091	0		0.0965356	0.487632	0.928277	0		0.00559052	0.967849	0.999187	0		0.299303	0.0354323	0.23188	0		0.129007	0.354679	0.722429	0		-0.032675	0.813816	0.964091	0		-0.116256	0.40381	0.902925	0		0.111294	0.668321	0.999864	0
Masp1	-0.153869	0.632366	0.999952	0		0.245061	0.447017	0.939043	0		0.0632885	0.829363	0.906956	0		-0.800589	0.0120382	0.372836	0		-1.04088	0.00141933	0.129778	0		-1.04152	0.00141086	0.0404862	0		0.23519	0.445689	0.78315	0		-0.0569933	0.852926	0.973693	0		0.0405992	0.894926	0.989398	0		-0.200013	0.72815	0.999864	0
Metap1	0.0582654	0.575657	0.999431	0		0.130557	0.213015	0.826668	0		0.166378	0.0850302	0.231176	0		0.0244655	0.805701	0.980946	0		-0.065284	0.512483	0.979534	0		0.014492	0.884131	0.962974	0		-0.0661983	0.506624	0.820447	0		-0.167046	0.0981754	0.568272	0		-0.134827	0.179586	0.800873	0		0.224981	0.230328	0.999864	0
Taar4	0.204957	0.615365	0.999952	0		0.000854354	0.998326	0.999784	0		-1.286	0.00121041	0.0260772	0		-0.883627	0.0277674	0.507972	0		0.230677	0.554788	0.985487	0		-1.46377	0.000498163	0.0221705	-1		0.180355	0.64398	0.889182	0		-0.635393	0.108554	0.583321	0		0.425537	0.278362	0.852841	0		-0.54445	0.456776	0.999864	0
Gna15	0.341287	0.0442564	0.642796	0		0.247743	0.139891	0.750815	0		-0.0856994	0.572253	0.73581	0		0.105531	0.506846	0.932721	0		0.144704	0.363808	0.94147	0		0.0638309	0.687596	0.885285	0		-0.124733	0.433189	0.776167	0		0.151885	0.340721	0.792089	0		-0.0229807	0.884798	0.987798	0		-0.352581	0.238436	0.999864	0
Cmtm4	-0.0555757	0.781957	0.999952	0		0.0468068	0.815661	0.994097	0		0.113139	0.53829	0.711448	0		-0.0764686	0.690791	0.96728	0		-0.182044	0.34568	0.936021	0		-0.0352432	0.854435	0.954985	0		-0.124366	0.518293	0.825951	0		0.0360924	0.85097	0.973007	0		-0.051521	0.788592	0.979018	0		-0.186067	0.605128	0.999864	0
Sst	-0.279085	0.119356	0.802032	0		-0.466618	0.0109799	0.35283	0		-0.260656	0.1117	0.273686	0		-0.0567216	0.737442	0.974329	0		-0.0320072	0.849892	0.999187	0		-0.320271	0.0633422	0.308222	0		0.0477564	0.777707	0.935262	0		-0.21984	0.197812	0.689828	0		-0.181378	0.286555	0.858736	0		-0.0110863	0.972043	0.999864	0
Ssr4	0.751924	0.00883618	0.368773	0		0.661487	0.0201253	0.427679	0		0.891432	0.000929249	0.0235425	1		0.123276	0.640496	0.96118	0		-0.039972	0.879501	0.999187	0		0.121798	0.644497	0.863724	0		0.0505628	0.847935	0.956078	0		0.0427727	0.871132	0.977132	0		-0.196116	0.458408	0.918644	0		0.00430893	0.993029	0.999864	0
Strip1	-0.264969	0.0504571	0.669012	0		-0.0339153	0.798049	0.992974	0		0.154394	0.206486	0.400432	0		0.0498732	0.69431	0.968175	0		0.0991138	0.435972	0.958182	0		0.244919	0.0584658	0.296066	0		-0.196497	0.126245	0.451475	0		0.1414	0.268115	0.748363	0		-0.0941081	0.459347	0.919288	0		0.232902	0.328804	0.999864	0
Zfp69	-0.1844	0.635289	0.999952	0		-0.45074	0.249314	0.856144	0		-0.188461	0.595976	0.753814	0		-1.17529	0.00268907	0.187824	0		-1.48578	0.000223594	0.0465	-1		-1.28858	0.00111785	0.035624	0		0.107006	0.773454	0.933285	0		-0.290464	0.435958	0.84606	0		0.0567358	0.878651	0.986937	0		-0.507301	0.46686	0.999864	0
Gm7642	0.116182	0.419555	0.976824	0		0.185337	0.20042	0.816436	0		0.176712	0.18201	0.371888	0		0.355778	0.0124044	0.379224	0		0.364144	0.0106167	0.320669	0		0.128592	0.351087	0.678692	0		0.0195781	0.886554	0.9694	0		0.133465	0.333319	0.789014	0		-0.0398503	0.7716	0.976318	0		0.0555542	0.828712	0.999864	0
Rgs18	-0.199752	0.656882	0.999952	0		0.432023	0.338792	0.903886	0		0.173272	0.673278	0.807052	0		-0.23516	0.584942	0.953025	0		-0.0997441	0.81653	0.999187	0		-0.430577	0.319336	0.64998	0		-1.60232	0.000540677	0.0119519	-1		0.416366	0.335382	0.790296	0		-0.716397	0.101073	0.746349	0		-0.835945	0.301633	0.999864	0
Naa50	0.0191993	0.89975	0.999952	0		0.143501	0.348789	0.907766	0		0.320955	0.0251891	0.115212	0		0.10226	0.484363	0.9282	0		-0.0426193	0.770189	0.999187	0		0.167966	0.25294	0.588172	0		0.0869143	0.551961	0.843206	0		-0.232801	0.115522	0.59253	0		-0.133609	0.361829	0.888388	0		0.106363	0.696874	0.999864	0
C030010L15Rik	-0.256633	0.55918	0.999431	0		-0.379881	0.38844	0.921662	0		-0.928582	0.0246499	0.113629	0		0.149208	0.722343	0.972356	0		0.146064	0.727951	0.999187	0		-0.759602	0.0757317	0.334891	0		0.815337	0.0573053	0.29261	0		-0.0111021	0.978891	0.995721	0		0.99638	0.0214852	0.610421	0		0.403369	0.607926	0.999864	0
Gm15730	-0.109165	0.264562	0.929657	0		0.014524	0.881172	0.997122	0		0.20539	0.0246703	0.113654	0		0.0929471	0.320138	0.869493	0		-0.0362246	0.697031	0.999187	0		0.0236315	0.799409	0.93419	0		0.174715	0.0653406	0.316568	0		0.216074	0.0240236	0.360363	0		-0.0100529	0.913891	0.991197	0		0.125253	0.472719	0.999864	0
Gm23787	-0.422049	0.556475	0.999431	0		0.00813126	0.990941	0.999346	0		-0.371032	0.571564	0.735234	0		-0.670394	0.330711	0.877347	0		-0.769618	0.264998	0.899346	0		-0.432131	0.529307	0.802001	0		0.0887759	0.89694	0.970985	0		-0.118578	0.862654	0.976487	0		-0.123906	0.85655	0.986259	0		-0.270026	0.833234	0.999864	0
Htr2c	0.0581695	0.888712	0.999952	0		0.0174938	0.966429	0.999346	0		-0.100675	0.791082	0.882929	0		-0.401975	0.314984	0.866885	0		-0.213245	0.592462	0.992328	0		-0.734678	0.0699139	0.323086	0		-0.200186	0.615253	0.875565	0		-1.12284	0.00682172	0.278529	0		-0.170846	0.667853	0.963048	0		-0.933671	0.213621	0.999864	0
Keg1	-0.225589	0.626454	0.999952	0		0.4215	0.364744	0.91394	0		0.337177	0.427103	0.621139	0		-0.648532	0.147977	0.754275	0		-0.754486	0.0937181	0.70739	0		-0.901881	0.0465712	0.265541	0		0.369064	0.406548	0.758567	0		0.150034	0.734967	0.945427	0		0.421122	0.344181	0.878133	0		0.683816	0.41104	0.999864	0
4933427I22Rik	-0.15943	0.829758	0.999952	0		-0.58078	0.43505	0.936201	0		0.308675	0.649089	0.792058	0		-0.746169	0.296045	0.860254	0		-0.0177746	0.980009	0.999326	0		-0.833619	0.243808	0.5796	0		0.196236	0.78215	0.936587	0		-1.24905	0.0838106	0.545759	0		-0.585471	0.411081	0.905347	0		-0.957924	0.471786	0.999864	0
Gm13886	0.413367	0.306249	0.950109	0		0.0520192	0.89691	0.99725	0		-1.29945	0.000939386	0.0237098	-1		-0.762397	0.0524631	0.607789	0		1.0798	0.00718759	0.275132	0		-1.44754	0.000479792	0.0216887	-1		0.244356	0.525728	0.829162	0		-0.455043	0.240153	0.728644	0		0.626704	0.10831	0.755056	0		-0.522463	0.468662	0.999864	0
Gm50066	0.38957	0.117534	0.801232	0		0.0087907	0.97142	0.999346	0		0.22092	0.327251	0.529605	0		-0.0749815	0.749593	0.974329	0		-0.164993	0.483464	0.973617	0		-0.179948	0.444958	0.747082	0		0.104566	0.656419	0.89407	0		-0.121011	0.606815	0.912854	0		0.0476246	0.839294	0.984424	0		0.123998	0.777812	0.999864	0
Tradd	-0.209098	0.0281747	0.557775	0		-0.1341	0.152584	0.76242	0		-0.037474	0.658447	0.797623	0		-0.003838	0.965469	0.99568	0		0.0878541	0.324399	0.927109	0		0.188642	0.0379424	0.239639	0		-0.02293	0.795985	0.940612	0		0.0502098	0.571858	0.898096	0		-0.0595596	0.502801	0.929271	0		0.143116	0.390211	0.999864	0
Abl2	-0.0226905	0.825801	0.999952	0		-0.0361151	0.726223	0.983838	0		0.062926	0.505223	0.685027	0		-0.0762302	0.441127	0.916102	0		-0.239468	0.0187013	0.39491	0		-0.0207782	0.833182	0.947548	0		-0.163335	0.102913	0.402685	0		-0.0490851	0.619201	0.916661	0		-0.120797	0.224579	0.830104	0		0.148031	0.424092	0.999864	0
[truncated: 18,858 more rows]

## Sheet: 2- Day 7
Gene Symbol	logFC_Inf_Day7	P_value_Inf_Day7	P_value_adj_Inf_Day7	Results_Inf_Day7 0=ns; 1=Up; -1=Down		logFC_1V_Day7	P_value_1V_Day7	P_value_adj_1V_Day7	DEGS_1V_Day7 0=ns; 1=Up; -1=Down		logFC_3V_Day7	P_value_3V_Day7	P_value_adj_3V_Day7	Results_3V_Day7 0=ns; 1=Up; -1=Down
[truncated: 20,116 more rows]

[truncated: 7 more sheets: 3- Day 17, 4- Day 7pc, 5- Top DEGs Day 7, 6- Top DEGs Day 17, 7- Top DEGs Day 7pc, 9- Module M6, 8- Module M2]
